# Supplementary material for: Testing the radiation cascade in postglacial radiations of whitefish and their parasites: founder events and host ecology drive parasite evolution
Source: Evol Lett. 2024 Jun 19;8(5):706–18. doi: 10.1093/evlett/qrae025 (PMC11424076; doi:10.1093/evlett/qrae025)
Supplement: qrae025_suppl_Supplementary_Table_S2 [file qrae025_suppl_supplementary_table_s2.xlsx]

## Sheet: Feuille 1
Supplementary Table S2. Number of reads and SNP sets for Proteocephalus fallax.
								SNP_shared_by_all			SNP_shared_Alpine_samples			SNP_shared_in_each_lake
Region	Lake	Code	#_reads	#_mapped_reads	%_mapped_reads	#_mapped_reads after_cleaning	%_mapped_reads after_cleaning	#_SNP	#_SNP_indiv	freq_missing	#_SNP	#_SNP_indiv	freq_missing	#_SNP	#_SNP_indiv	freq_missing
Alpes	Brienz	B001Pxa	1495324	1487817	98.63	1130851	75.6258	8072	3497	0.566774	26738	11223	0.58026	1093	583	0.466606
Alpes	Brienz	B004Pxa	2107870	2105088	98.68	1620184	76.8636	8072	4241	0.474604	26738	13607	0.491099	1093	678	0.379689
Alpes	Brienz	B004Pxd	2698534	2687063	98.47	2100837	77.851	8072	5157	0.361125	26738	16223	0.393261	1093	809	0.259835
Alpes	Brienz	B004Pxdd	1556726	1552304	98.7	1223215	78.5761	8072	3692	0.542616	26738	11854	0.556661	1093	608	0.443733
Alpes	Brienz	B004Pxe	2264816	2254545	98.55	1757030	77.5794	8072	4323	0.464445	26738	14072	0.473708	1093	727	0.334858
Alpes	Brienz	B005Pxb	2169504	2159369	98.65	1669283	76.9431	8072	4145	0.486497	26738	13499	0.495138	1093	701	0.358646
Alpes	Brienz	B006Pxc	2042724	2038142	98.61	1564333	76.5807	8072	4201	0.479559	26738	13735	0.486312	1093	681	0.376944
Alpes	Brienz	B006Pxe	1733832	1725637	98.45	1319342	76.094	8072	4001	0.504336	26738	12748	0.523225	1093	633	0.42086
Alpes	Brienz	B006Pxf	2713476	2696367	98.49	2097095	77.2845	8072	4934	0.388751	26738	16484	0.383499	1093	787	0.279963
Alpes	Brienz	B008Pxc	2180018	2101611	95.42	1615108	74.0869	8072	4236	0.475223	26738	13334	0.501309	1093	692	0.36688
Alpes	Brienz	B008Pxd	3147456	3009155	94.69	2335152	74.1917	8072	4982	0.382805	26738	15994	0.401825	1093	818	0.251601
Alpes	Brienz	B011Pxc	1903092	1895202	98.62	1435369	75.423	8072	3989	0.505823	26738	13170	0.507443	1093	689	0.369625
Alpes	Brienz	B011Pxd	1765932	1760275	98.59	1345412	76.1871	8072	3625	0.550917	26738	11661	0.563879	1093	593	0.457457
Alpes	Brienz	B011Pxdd	2293280	2286532	98.31	1730117	75.4429	8072	4359	0.459985	26738	13452	0.496896	1093	730	0.332113
Alpes	Brienz	B013Pxb	1912854	1908436	98.67	1475898	77.1569	8072	3995	0.505079	26738	13382	0.499514	1093	670	0.387008
Alpes	Brienz	B013Pxc	2450598	2441687	98.79	1859855	75.8939	8072	4287	0.468905	26738	13695	0.487808	1093	697	0.362306
Alpes	Brienz	B013Pxd	1787564	1784162	98.66	1360004	76.0814	8072	3972	0.507929	26738	12521	0.531715	1093	657	0.398902
Alpes	Brienz	B014Pxa	2190140	2183863	98.72	1638095	74.7941	8072	4151	0.485753	26738	13252	0.504376	1093	661	0.395242
Alpes	Brienz	B014Pxc	2002726	1991144	98.57	1522936	76.0432	8072	4085	0.49393	26738	13445	0.497158	1093	627	0.426349
Alpes	Brienz	B014Pxd	2268524	2268263	98.51	1655831	72.9916	8072	4246	0.473984	26738	13514	0.494577	1093	734	0.328454
Alpes	Brienz	B015Pxb	2645652	2617760	97.94	1993167	75.3375	8072	4778	0.408077	26738	15645	0.414878	1093	800	0.26807
Alpes	Brienz	B019Pxa	2085662	1931507	91.32	1403525	67.294	8072	3320	0.588702	26738	10719	0.59911	1093	604	0.447392
Alpes	Brienz	B019Pxb	1803360	1797487	97.29	1316460	73.0004	8072	2958	0.633548	26738	9545	0.643017	1093	533	0.512351
Alpes	Brienz	B019Pxc	2434090	2377133	95.98	1741845	71.5604	8072	3797	0.529609	26738	12187	0.544207	1093	684	0.374199
Alpes	Brienz	B020Pxa	2007986	1950607	95.55	1443513	71.8886	8072	3659	0.546705	26738	12109	0.547124	1093	654	0.401647
Alpes	Brienz	B020Pxad	1987028	1934091	96.04	1434657	72.2011	8072	4409	0.453791	26738	13908	0.479841	1093	703	0.356816
Alpes	Brienz	B020Pxc	2234188	1261375	55.64	868229	38.8611	8072	2899	0.640857	26738	8808	0.670581	1093	516	0.527905
Alpes	Brienz	B021Pxa	2626860	2595162	97.94	1995516	75.9658	8072	4261	0.472126	26738	14287	0.465667	1093	729	0.333028
Alpes	Brienz	B021Pxb	2558098	2523756	97.87	1921186	75.1021	8072	4746	0.412042	26738	14907	0.442479	1093	759	0.305581
Alpes	Brienz	B021Pxc	3046630	3006604	97.53	2282051	74.9041	8072	4728	0.414272	26738	15269	0.42894	1093	742	0.321134
Alpes	Brienz	B025Pxa	1947088	1881045	95.59	1379365	70.8425	8072	3632	0.55005	26738	11478	0.570723	1093	621	0.431839
Alpes	Brienz	B025Pxb	1941492	1887579	96.28	1461326	75.2682	8072	3739	0.536794	26738	12595	0.528948	1093	646	0.408966
Alpes	Brienz	B026Pxa	2522730	2251517	88.22	1727319	68.4702	8072	4753	0.411174	26738	14760	0.447977	1093	732	0.330284
Alpes	Brienz	B026Pxb	2292586	2012912	86.68	1535832	66.9912	8072	4399	0.45503	26738	13220	0.505573	1093	698	0.361391
Alpes	Brienz	B027Pxa	2509050	2352547	92.36	1768084	70.4683	8072	4608	0.429138	26738	14499	0.457738	1093	718	0.343092
Alpes	Brienz	B027Pxb	2526544	2383109	92.79	1788956	70.8064	8072	4234	0.475471	26738	14039	0.474942	1093	742	0.321134
Alpes	Brienz	B028Pxa	2551692	2497871	96.74	1927823	75.5508	8072	4732	0.413776	26738	15547	0.418543	1093	769	0.296432
Alpes	Brienz	B028Pxb	1930308	1889597	96.71	1432053	74.1878	8072	3927	0.513503	26738	12838	0.519859	1093	683	0.375114
Alpes	Brienz	B031Pxa	2681232	2576085	94.99	1991493	74.2753	8072	4458	0.447721	26738	14192	0.46922	1093	735	0.327539
Alpes	Brienz	B031Pxb	1712050	1688170	97.31	1284569	75.031	8072	3810	0.527998	26738	12260	0.541477	1093	620	0.432754
Alpes	Brienz	B031Pxbd	2202656	2173099	97.33	1644537	74.6615	8072	4282	0.469524	26738	13772	0.484928	1093	712	0.348582
Alpes	Brienz	B031Pxc	2357930	2213045	92.33	1665333	70.6269	8072	4223	0.476833	26738	13353	0.500598	1093	704	0.355901
Alpes	Brienz	B033Pxa	2358958	2342160	98.12	1753506	74.3339	8072	4466	0.446729	26738	14462	0.459122	1093	737	0.325709
Alpes	Brienz	B033pxb	2084156	2040804	96.67	1507691	72.3406	8072	4459	0.447597	26738	13945	0.478458	1093	728	0.333943
Alpes	Brienz	B034Pxa	2556482	2550183	98.63	1963480	76.804	8072	4905	0.392344	26738	15949	0.403508	1093	801	0.267155
Alpes	Brienz	B039Pxa	2310908	2325089	97.76	1711272	74.0519	8072	4082	0.494301	26738	13110	0.509687	1093	661	0.395242
Alpes	Brienz	B039Pxb	2273870	2318016	97.74	1652992	72.6951	8072	4202	0.479435	26738	13767	0.485115	1093	734	0.328454
Alpes	Brienz	B040Pxa	2966988	2905110	97.12	2219349	74.8014	8072	4675	0.420837	26738	15492	0.4206	1093	780	0.286368
Alpes	Brienz	B040Pxb	2189524	2135082	96.79	1668896	76.2219	8072	4084	0.494054	26738	13532	0.493904	1093	671	0.386093
Alpes	Brienz	B040Pxc	2490536	2472436	98.55	1945427	78.1128	8072	4318	0.465064	26738	13916	0.479542	1093	713	0.347667
Alpes	Brienz	B041Pxa	2652878	2637297	98.64	2066476	77.8956	8072	4360	0.459861	26738	14547	0.455943	1093	753	0.31107
Alpes	Brienz	B041Pxb	1908176	1891392	98.42	1478297	77.4717	8072	3605	0.553394	26738	11710	0.562047	1093	627	0.426349
Alpes	Brienz	B044Pxa	1345594	1323453	97.32	1043687	77.5633	8072	3783	0.531343	26738	12069	0.54862	1093	569	0.479414
Alpes	Brienz	B045Pxa	1928610	1819259	93.02	1313510	68.1066	8072	3662	0.546333	26738	11794	0.558905	1093	649	0.406221
Alpes	Brienz	B045Pxad	2517556	2389705	93.63	1710091	67.9266	8072	4617	0.428023	26738	14811	0.446069	1093	728	0.333943
Alpes	Brienz	B045Pxc	2876702	2853182	98.17	2173633	75.5599	8072	5020	0.378097	26738	16813	0.371195	1093	817	0.252516
Alpes	Brienz	B045Pxd	1925082	1855668	95.12	1405660	73.0182	8072	3390	0.58003	26738	11042	0.58703	1093	610	0.441903
Alpes	Brienz	B046Pxa	3073810	3056456	98.58	2361403	76.8233	8072	5303	0.343038	26738	17038	0.36278	1093	838	0.233303
Alpes	Brienz	B046Pxb	2277932	2263545	98.44	1765992	77.5261	8072	4478	0.445243	26738	14451	0.459533	1093	731	0.331199
Alpes	Brienz	B046Pxc	1290908	1265235	96.66	950296	73.6145	8072	4603	0.429757	26738	15016	0.438402	1093	685	0.373285
Alpes	Brienz	B046Pxh	2169124	2163483	98.4	1614176	74.416	8072	4035	0.500124	26738	12796	0.52143	1093	667	0.389753
Alpes	Brienz	B047Pxb	1587856	1571467	97.47	1182911	74.4974	8072	4484	0.4445	26738	14351	0.463273	1093	726	0.335773
Alpes	Brienz	B047Pxc	1908156	1939368	97.54	1347073	70.5955	8072	3287	0.59279	26738	10693	0.600082	1093	628	0.425435
Alpes	Brienz	B052Pxa	2162346	2014990	90.32	1476969	68.304	8072	3794	0.52998	26738	11574	0.567133	1093	597	0.453797
Alpes	Brienz	B052Pxb	1716164	1694241	97.96	1278574	74.5019	8072	3497	0.566774	26738	11576	0.567058	1093	615	0.437328
Alpes	Brienz	B052Pxc	2178626	2173811	98.38	1618060	74.2697	8072	4323	0.464445	26738	14135	0.471352	1093	746	0.317475
Alpes	Brienz	B057Pxb	2459160	2444081	98.27	1807997	73.5209	8072	4941	0.387884	26738	15735	0.411512	1093	789	0.278134
Alpes	Brienz	B057Pxc	1789862	1768425	97.97	1351037	75.4827	8072	4004	0.503964	26738	12808	0.520981	1093	663	0.393413
Alpes	Brienz	B066Pxa	2260358	2242204	97.87	1720103	76.0987	8072	4656	0.423191	26738	14859	0.444274	1093	749	0.31473
Alpes	Brienz	B068Pxe	1759126	1753144	97.92	1323415	75.2314	8072	3643	0.548687	26738	12202	0.543646	1093	657	0.398902
Alpes	Brienz	B068Pxh	2456346	2439107	97.94	1796413	73.1335	8072	4323	0.464445	26738	14113	0.472174	1093	747	0.31656
Alpes	Brienz	B068Pxhd	2071434	2059875	97.95	1544170	74.5459	8072	4325	0.464197	26738	13894	0.480365	1093	728	0.333943
Alpes	Brienz	B070Pxa	2875494	2425124	82.38	1784303	62.0521	8072	4394	0.455649	26738	13971	0.477485	1093	748	0.315645
Alpes	Brienz	B071Pxa	2597672	2586533	98.4	1991375	76.66	8072	5022	0.377849	26738	16835	0.370372	1093	828	0.242452
Alpes	Brienz	B083Pxa	2295794	2284093	98.47	1724923	75.134	8072	4783	0.407458	26738	15233	0.430286	1093	784	0.282708
Alpes	Brienz	B083Pxb	2485102	2457600	97.87	1896114	76.2992	8072	4911	0.391601	26738	15911	0.404929	1093	782	0.284538
Alpes	Brienz	B083Pxc	2646924	2634708	98.55	2022022	76.3914	8072	5171	0.35939	26738	16461	0.384359	1093	807	0.261665
Alpes	Brienz	B099Pxa	2701626	1430018	52.52	1025528	37.9597	8072	3026	0.625124	26738	9223	0.65506	1093	533	0.512351
Alpes	Brienz	B099Pxb	2008260	987743	48.51	686543	34.186	8072	2229	0.72386	26738	6424	0.759743	1093	385	0.647758
Alpes	Brienz	B107Pxa	2703294	2697561	98.54	2013312	74.4762	8072	5004	0.380079	26738	16749	0.373588	1093	793	0.274474
Alpes	Brienz	B107Pxb	2323992	2317156	98.53	1755115	75.5216	8072	4290	0.468533	26738	13896	0.48029	1093	679	0.378774
Alpes	Brienz	B107Pxc	1738008	1730902	98.48	1332534	76.6702	8072	3692	0.542616	26738	12414	0.535717	1093	643	0.411711
Alpes	Brienz	B108Pxa	2004504	1993570	98.34	1534539	76.5545	8072	4158	0.484886	26738	13854	0.481861	1093	712	0.348582
Alpes	Brienz	B108Pxad	2978114	2957074	98.26	2261051	75.9222	8072	4880	0.395441	26738	16304	0.390231	1093	830	0.240622
Alpes	Brienz	B108Pxb	2684014	2652515	97.87	2028664	75.5832	8072	4863	0.397547	26738	14755	0.448164	1093	722	0.339433
Alpes	Brienz	B108Pxc	2849704	2828575	98.19	2168800	76.1061	8072	5054	0.373885	26738	16334	0.389109	1093	820	0.249771
Alpes	Brienz	B108Pxcd	2069220	2054212	98.37	1592040	76.9391	8072	4508	0.441526	26738	14067	0.473895	1093	716	0.344922
Alpes	Brienz	B110Pxa	2555998	2548770	98.55	1937245	75.7921	8072	4973	0.38392	26738	16006	0.401376	1093	798	0.269899
Alpes	Brienz	B111Pxa	1681900	1678057	98.77	1317311	78.3228	8072	4075	0.495168	26738	13235	0.505012	1093	616	0.436414
Alpes	Brienz	B114pxa	2327384	2308891	98.3	1761348	75.6793	8072	4794	0.406095	26738	15328	0.426733	1093	776	0.290027
Alpes	Brienz	B114Pxb	2256438	2232431	98.09	1731178	76.7217	8072	4541	0.437438	26738	14819	0.44577	1093	732	0.330284
Alpes	Brienz	B114Pxc	2071932	2056307	98.17	1591512	76.8129	8072	4548	0.436571	26738	14898	0.442815	1093	753	0.31107
Alpes	Brienz	B115Pxa	2265328	2219221	97.07	1693853	74.773	8072	4576	0.433102	26738	14838	0.445059	1093	743	0.32022
Alpes	Bienne	N002Pxa	2976870	2944782	97.24	2313343	77.7106	8072	5453	0.324455	26738	17369	0.3504	7294	5504	0.245407
Alpes	Bienne	N002Pxb	5239300	5060792	94.86	3919568	74.8109	8072	6724	0.166997	26738	22001	0.177164	7294	6399	0.122704
Alpes	Bienne	N002Pxc	3237742	3224342	96.25	2443556	75.471	8072	5458	0.323835	26738	17274	0.353953	7294	5086	0.302715
Alpes	Bienne	N004Pxa	3578596	1847205	51.28	1380002	38.5627	8072	3904	0.516353	26738	12476	0.533398	7294	3751	0.485742
Alpes	Bienne	N004Pxb	2680590	2551064	93.9	1937818	72.2907	8072	5002	0.380327	26738	15853	0.407099	7294	4960	0.319989
Alpes	Bienne	N005Pxa	2392820	2237588	92.29	1791306	74.8617	8072	4540	0.437562	26738	14615	0.4534	7294	4860	0.333699
Alpes	Bienne	N005Pxb	2208328	2096035	93.65	1616908	73.2187	8072	4281	0.469648	26738	13231	0.505161	7294	4282	0.412942
Alpes	Bienne	N005Pxc	2993732	2843350	93.75	2222543	74.2399	8072	5266	0.347621	26738	16510	0.382527	7294	5083	0.303126
Alpes	Bienne	N006Pxa	3081766	2928902	94	2293604	74.425	8072	5340	0.338454	26738	16845	0.369998	7294	5471	0.249931
Alpes	Bienne	N006Pxb	2381326	2347713	97.51	1864625	78.302	8072	4853	0.398786	26738	14742	0.44865	7294	4720	0.352893
Alpes	Bienne	N006Pxc	4665630	4282651	90.15	3322454	71.2113	8072	6156	0.237364	26738	19860	0.257237	7294	6126	0.160132
Alpes	Bienne	N007Pxa	1520858	1513167	98.32	1156894	76.0685	8072	3552	0.55996	26738	11470	0.571023	7294	3816	0.47683
Alpes	Bienne	N007Pxb	4012128	2461989	60.98	1802328	44.922	8072	5049	0.374504	26738	15683	0.413457	7294	5047	0.308061
Alpes	Bienne	N008Pxa	4307696	4173702	95.41	3206363	74.4334	8072	5831	0.277626	26738	18984	0.289999	7294	5751	0.211544
Alpes	Bienne	N008Pxb	3196676	3117163	96.37	2423165	75.8026	8072	5357	0.336348	26738	17232	0.355524	7294	5348	0.266795
Alpes	Bienne	N008Pxc	2635644	2557564	96.07	1998585	75.8291	8072	4585	0.431987	26738	15235	0.430212	7294	4910	0.326844
Alpes	Bienne	N028Pxa	2568372	2522588	96.84	1967821	76.6174	8072	4966	0.384787	26738	15875	0.406276	7294	5049	0.307787
Alpes	Bienne	N028Pxb	3380724	3343688	97.49	2605438	77.0675	8072	5947	0.263256	26738	18641	0.302827	7294	5732	0.214149
Alpes	Bienne	N028Pxc	2505728	1880284	74.05	1420273	56.6811	8072	3818	0.527007	26738	12067	0.548695	7294	3701	0.492597
Alpes	Bienne	N030Pxa	3523232	3483370	97.72	2730212	77.4917	8072	5570	0.30996	26738	17389	0.349652	7294	5360	0.265149
Alpes	Bienne	N030Pxb	2521176	1883968	74.06	1458085	57.8335	8072	4424	0.451933	26738	13870	0.481263	7294	4386	0.398684
Alpes	Bienne	N045Pma	1757850	1755410	98.77	1364488	77.6226	8072	3538	0.561695	26738	11504	0.569751	7294	3899	0.465451
Alpes	Bienne	N045Pxa	1818562	1804831	98.4	1441602	79.2715	8072	3625	0.550917	26738	11811	0.558269	7294	3631	0.502194
Alpes	Bienne	N045Pxb	2436650	2427527	98.47	1911260	78.438	8072	4953	0.386397	26738	15716	0.412222	7294	4441	0.391143
Alpes	Bienne	N048Pma	2036756	2018360	98.18	1596391	78.3791	8072	4038	0.499752	26738	12700	0.525021	7294	4037	0.446531
Alpes	Bienne	N048Pmb	2122566	2110854	98.46	1677264	79.0206	8072	4420	0.452428	26738	13702	0.487546	7294	4459	0.388676
Alpes	Bienne	N048Pmc	1916366	1894487	97.89	1505115	78.5401	8072	4129	0.488479	26738	13005	0.513614	7294	4281	0.413079
Alpes	Bienne	N049Pma	2366660	2355189	98.72	1870390	79.0308	8072	4473	0.445862	26738	14211	0.468509	7294	4496	0.383603
Alpes	Bienne	N049Pmb	2832436	2817992	98.66	2209751	78.0159	8072	4825	0.402255	26738	14989	0.439412	7294	4650	0.36249
Alpes	Bienne	N049Pxa	2625866	2619684	98.44	2010554	76.5673	8072	4572	0.433598	26738	14227	0.467911	7294	4444	0.390732
Alpes	Bienne	N050Pma	2110986	2101236	98.71	1662604	78.7596	8072	4086	0.493806	26738	13402	0.498766	7294	4329	0.406498
Alpes	Bienne	N050Pmb	2417084	2406085	98.61	1917483	79.3304	8072	4624	0.427156	26738	14645	0.452278	7294	4741	0.350014
Alpes	Bienne	N050Pmc	2753586	2697063	97.15	2117965	76.9166	8072	4692	0.418731	26738	15236	0.430174	7294	4832	0.337538
Alpes	Thun	T002Pxa	4009160	3986500	97.85	2992466	74.6407	8072	6274	0.222745	26738	20314	0.240257	7924	5653	0.286598
Alpes	Thun	T002Pxad	3018830	3016974	97.95	2252687	74.6212	8072	5486	0.320367	26738	17740	0.336525	7924	5173	0.347173
Alpes	Thun	T002Pxc	2595428	2588930	97.72	1869176	72.018	8072	4942	0.38776	26738	15901	0.405303	7924	4424	0.441696
Alpes	Thun	T002Pxd	5364572	5507570	97.38	3799199	70.8202	8072	6685	0.171829	26738	21509	0.195564	7924	6161	0.222489
Alpes	Thun	T004Pma	2458150	2433440	97.84	1899392	77.2692	8072	5139	0.363355	26738	16652	0.377216	7924	5020	0.366482
Alpes	Thun	T007Pxa	3309322	3298137	97.83	2528655	76.4101	8072	5332	0.339445	26738	17481	0.346211	7924	5209	0.34263
Alpes	Thun	T010Pxa	2373068	2362604	98.36	1847244	77.842	8072	4955	0.38615	26738	15843	0.407473	7924	4659	0.412039
Alpes	Thun	T010Pxad	2632920	2619369	98.13	2048215	77.7925	8072	5159	0.360877	26738	17012	0.363752	7924	5107	0.355502
Alpes	Thun	T010Pxb	4568642	4570020	98.34	3510374	76.8363	8072	6589	0.183722	26738	21146	0.209141	7924	6500	0.179707
Alpes	Thun	T010Pxc	2872662	2873029	98.09	2198813	76.5427	8072	5228	0.352329	26738	17121	0.359675	7924	5087	0.358026
Alpes	Thun	T010Pxcd	3863404	3851329	97.98	2976855	77.0526	8072	5901	0.268954	26738	19714	0.262697	7924	5944	0.249874
Alpes	Thun	T011Pma	3301628	3278527	98.25	2568289	77.7886	8072	5421	0.328419	26738	17699	0.338058	7924	4861	0.386547
Alpes	Thun	T011Pmb	3749918	3718661	97.96	2964427	79.0531	8072	5808	0.280476	26738	19107	0.285399	7924	5721	0.278016
Alpes	Thun	T011Pmc	2007766	1989394	97.8	1576478	78.519	8072	4133	0.487983	26738	13714	0.487097	7924	4434	0.440434
Alpes	Thun	T014Pma	3228108	3207627	98.11	2448445	75.8477	8072	5625	0.303147	26738	18211	0.318909	7924	5360	0.323574
Alpes	Thun	T014Pmb	1932736	1926388	97.11	1411784	73.0459	8072	4104	0.491576	26738	13456	0.496746	7924	3476	0.561333
Alpes	Thun	T014Pmc	3502864	3481788	97.46	2583356	73.7498	8072	5949	0.263008	26738	18761	0.298339	7924	5180	0.34629
Alpes	Thun	T019Pxa	3358736	3348060	97.9	2585086	76.966	8072	5818	0.279237	26738	18636	0.303014	7924	5551	0.29947
Alpes	Thun	T019Pxb	3258164	3304819	98.05	2452930	75.2857	8072	5571	0.309836	26738	17771	0.335365	7924	5083	0.358531
Alpes	Thun	T027Pxa	1753804	676828	38.2	451829	25.7628	8072	1953	0.758053	26738	5717	0.786184	7924	1666	0.789753
Alpes	Thun	T038Pxa	3045970	2974176	96	2175384	71.4184	8072	5491	0.319747	26738	18109	0.322724	7924	5292	0.332155
Alpes	Thun	T056Pmb	2966414	2927068	97.79	2367808	79.8206	8072	5466	0.322844	26738	17839	0.332822	7924	5455	0.311585
Alpes	Thun	T056Pxa	3852748	3803473	97.6	3081001	79.9689	8072	5540	0.313677	26738	17564	0.343107	7924	5683	0.282812
Alpes	Thun	T060pma	1845942	1826155	97.69	1501393	81.3348	8072	5127	0.364841	26738	16478	0.383724	7924	5128	0.352852
Alpes	Thun	T060Pmb	3110476	3087902	98.26	2483231	79.8344	8072	5594	0.306987	26738	18428	0.310794	7924	5653	0.286598
Alpes	Thun	T060Pmc	3760132	3736486	98.13	2970047	78.9878	8072	3775	0.532334	26738	12003	0.551088	7924	4219	0.467567
Alpes	Thun	T066Pxb	4134508	4163625	96.96	2958167	71.5482	8072	6104	0.243806	26738	19040	0.287905	7924	5062	0.361181
Alpes	Thun	T066Pxc	2713496	2988155	95.75	1725814	63.6011	8072	4216	0.477701	26738	12886	0.518064	7924	3256	0.589096
Alpes	Thun	T066Pxd	2056732	1978472	92.47	1381610	67.175	8072	3636	0.549554	26738	11582	0.566834	7924	2913	0.632383
Alpes	Thun	T073Pxa	3355536	3343783	98.39	2633134	78.4713	8072	6001	0.256566	26738	19152	0.283716	7924	5987	0.244447
Alpes	Thun	T077Pxa	2075026	1743542	79.68	1186114	57.1614	8072	3736	0.537166	26738	11275	0.578316	7924	2773	0.65005
Alpes	Thun	T077Pxb	4066636	3883166	88.15	2561031	62.9766	8072	5428	0.327552	26738	17091	0.360797	7924	4440	0.439677
Alpes	Thun	T079Pxa	3800982	3697149	95.72	2829567	74.4431	8072	6018	0.25446	26738	19373	0.275451	7924	5590	0.294548
Alpes	Thun	T079Pxd	3392930	3391442	95.61	2466306	72.6896	8072	5580	0.308722	26738	18128	0.322014	7924	4928	0.378092
Alpes	Thun	T080Pxa	2189972	2172559	97.83	1654930	75.5685	8072	5218	0.353568	26738	16952	0.365996	7924	5059	0.36156
Alpes	Thun	T081Pxa	3918650	3823969	96.35	2976152	75.9484	8072	6295	0.220144	26738	20220	0.243773	7924	5973	0.246214
Alpes	Thun	T081Pxb	2956172	2945915	98.45	2285123	77.3001	8072	5427	0.327676	26738	17383	0.349877	7924	5195	0.344397
Alpes	Thun	T081Pxbd	2864200	2842226	97.74	2191504	76.5137	8072	5453	0.324455	26738	17254	0.354701	7924	5263	0.335815
Alpes	Thun	T081Pxc	3078862	3072314	98.34	2397433	77.8675	8072	5597	0.306615	26738	18436	0.310494	7924	5665	0.285083
Alpes	Thun	T081Pxcd	3024530	3016765	98.34	2344645	77.521	8072	5487	0.320243	26738	17836	0.332934	7924	5643	0.28786
Alpes	Thun	T082Pxa	2230288	2216633	97.59	1663491	74.5864	8072	5105	0.367567	26738	15903	0.405229	7924	4677	0.409768
Alpes	Thun	T082Pxb	2922144	2932088	98.28	2228343	76.2571	8072	5802	0.281219	26738	18849	0.295048	7924	5608	0.292277
Alpes	Thun	T082Pxd	2729700	2719560	98.09	2116182	77.5243	8072	5391	0.332136	26738	17374	0.350213	7924	5312	0.329631
Alpes	Thun	T083Pxa	3072552	3051019	97.97	2367782	77.0624	8072	5810	0.280228	26738	18902	0.293066	7924	5786	0.269813
Alpes	Thun	T083Pxb	2225022	2201324	97.73	1731028	77.7982	8072	4833	0.401264	26738	15442	0.42247	7924	4803	0.393867
Alpes	Thun	T083Pxbd	3414608	3397507	98.22	2646244	77.4977	8072	5824	0.278494	26738	18906	0.292916	7924	5555	0.298965
Alpes	Thun	T084Pxa	2870648	2876656	98.22	2182016	76.0113	8072	5459	0.323712	26738	17442	0.34767	7924	5071	0.360045
Alpes	Thun	T084Pxb	4144390	4115045	97.98	3224520	77.8045	8072	6420	0.204658	26738	20520	0.232553	7924	6357	0.197754
Alpes	Thun	T084Pxc	3553324	3534112	98.04	2758577	77.6337	8072	6043	0.251363	26738	19572	0.268008	7924	5768	0.272085
Alpes	Thun	T086Pxa	2437086	2240355	90.51	1679001	68.8938	8072	4471	0.44611	26738	14799	0.446518	7924	4086	0.484351
Alpes	Thun	T086Pxb	4768762	4639231	96.02	3638144	76.2912	8072	6731	0.16613	26738	21857	0.182549	7924	6493	0.180591
Alpes	Thun	T086Pxc	2130810	2047278	92.69	1537636	72.162	8072	4670	0.421457	26738	14608	0.453661	7924	4177	0.472867
Alpes	Thun	T087Pxb	3178748	3146944	97.69	2478207	77.9617	8072	5649	0.300173	26738	18780	0.297629	7924	5590	0.294548
Alpes	Thun	T087Pxbd	3692696	3643618	97.48	2854422	77.2991	8072	5855	0.274653	26738	19669	0.26438	7924	5589	0.294674
Alpes	Thun	T087Pxc	3767404	3582410	93.6	2789063	74.0314	8072	6051	0.250372	26738	19036	0.288054	7924	5771	0.271706
Alpes	Thun	T087Pxd	2668016	2622655	96.7	1974614	74.0106	8072	5049	0.374504	26738	15775	0.410016	7924	4620	0.416961
Alpes	Thun	T097PXa	2763420	2745690	97.9	2152450	77.8908	8072	5794	0.28221	26738	18729	0.299536	7924	5755	0.273725
Alpes	Thun	T097Pxc	3129704	3130073	98.07	2420781	77.3486	8072	5494	0.319376	26738	18069	0.32422	7924	5518	0.303635
Alpes	Thun	T097Pxd	2793568	2803037	97.82	2176982	77.9284	8072	5549	0.312562	26738	17645	0.340078	7924	5637	0.288617
Alpes	Thun	T099Pxa	2711836	2525229	91.82	1929458	71.1495	8072	5185	0.357656	26738	16742	0.37385	7924	4672	0.410399
Alpes	Thun	T099Pxb	2733504	2434059	84.89	1726589	63.1639	8072	4253	0.473117	26738	13685	0.488182	7924	3489	0.559692
Alpes	Thun	T106Pxa	5352288	5207148	95.43	3868004	72.2682	8072	6719	0.167616	26738	21751	0.186514	7924	6450	0.186017
Alpes	Thun	T106Pxad	5368440	5228523	96.11	3954209	73.6566	8072	6724	0.166997	26738	21713	0.187935	7924	6525	0.176552
Alpes	Thun	T106Pxb	2506080	2462595	96.99	1874178	74.7852	8072	4952	0.386521	26738	15419	0.42333	7924	4760	0.399293
Alpes	Thun	T107Pxa	2127176	2088406	96.79	1637218	76.9667	8072	4820	0.402874	26738	16098	0.397936	7924	4903	0.381247
Alpes	Thun	T107Pxb	2564380	2510823	96.72	1932949	75.3769	8072	5134	0.363974	26738	16317	0.389745	7924	4899	0.381752
Alpes	Thun	T107Pxbd	3003478	2938050	96.68	2277769	75.8377	8072	5456	0.324083	26738	17617	0.341125	7924	5497	0.306285
Alpes	Thun	T109Pxa	2760530	2591954	92.88	2028129	73.4688	8072	5203	0.355426	26738	16363	0.388025	7924	5117	0.35424
Alpes	Thun	T109Pxc	3034110	2991753	97.42	2369053	78.0807	8072	5199	0.355922	26738	17083	0.361097	7924	5172	0.347299
Alpes	Thun	T110Pxa	2789490	2802177	95.77	2034668	72.9405	8072	4996	0.38107	26738	15540	0.418805	7924	4487	0.433746
Alpes	Thun	T110Pxad	2019830	1952363	94.88	1471901	72.8725	8072	4097	0.492443	26738	13193	0.506582	7924	3607	0.544801
Alpes	Thun	T110Pxc	3449428	3349031	95.34	2655815	76.9929	8072	5459	0.323712	26738	17292	0.35328	7924	4871	0.385285
Alpes	Thun	T113Pxa	4469168	4396940	96.56	3417588	76.4703	8072	6165	0.236249	26738	20360	0.238537	7924	6038	0.238011
Alpes	Thun	T113Pxb	3714836	2809209	74.6	2117959	57.0135	8072	5582	0.308474	26738	17314	0.352457	7924	5167	0.34793
Alpes	Thun	T115Pxb	2406102	2354132	96.6	1839935	76.4695	8072	4882	0.395193	26738	15468	0.421497	7924	4849	0.388062
Alpes	Thun	T115Pxc	4625400	4609114	98.24	3598796	77.8051	8072	6503	0.194376	26738	21570	0.193283	7924	6614	0.165321
Alpes	Thun	T118Pxa	2322096	2136727	90.69	1616180	69.6001	8072	4771	0.408944	26738	14810	0.446107	7924	4307	0.456461
Alpes	Thun	T118Pxb	3150872	2854520	88.32	2114534	67.1095	8072	4874	0.396184	26738	15721	0.412035	7924	4540	0.427057
Alpes	Thun	T118Pxbd	3426978	3110819	89.37	2391717	69.7908	8072	5745	0.28828	26738	18162	0.320742	7924	5426	0.315245
Alpes	Thun	T119Pxa	4264402	4217091	97.61	3321636	77.8922	8072	5963	0.261274	26738	19630	0.265839	7924	6075	0.233342
Alpes	Thun	T119Pxb	3762412	3709221	97.54	2864810	76.1429	8072	5728	0.290387	26738	18643	0.302753	7924	5442	0.313226
Alpes	Thun	T120Pxc	3191266	3194528	97.86	2456156	76.9649	8072	5521	0.316031	26738	18207	0.319059	7924	5583	0.295432
Alpes	Thun	T120Pxd	3503854	3466642	97.4	2658195	75.8649	8072	5798	0.281715	26738	18667	0.301855	7924	5311	0.329758
Alpes	Thun	T120Pxe	3126558	3098301	97.49	2396086	76.6365	8072	5595	0.306863	26738	18528	0.307054	7924	5422	0.31575
Alpes	Thun	T120Pxed	2664848	2659626	97.43	2012217	75.5096	8072	5275	0.346506	26738	16890	0.368315	7924	4915	0.379732
Alpes	Thun	T124Pxa	4226642	3439040	79.91	2540352	60.1033	8072	5953	0.262512	26738	18367	0.313075	7924	5395	0.319157
Alpes	Thun	T124Pxc	3122006	3050390	96.43	2331634	74.6838	8072	5704	0.29336	26738	18690	0.300995	7924	5649	0.287102
Alpes	Thun	T127Pxa	3752606	3685265	96.64	2836715	75.5932	8072	5506	0.317889	26738	17955	0.328484	7924	5559	0.29846
Alpes	Thun	T127Pxc	2627142	2497325	93.64	1984410	75.5349	8072	4880	0.395441	26738	15808	0.408782	7924	4554	0.42529
Alpes	Thun	T128Pxb	3993590	3883392	94.9	2980547	74.6333	8072	5939	0.264247	26738	18848	0.295086	7924	5336	0.326603
Alpes	Thun	T128Pxbd	3309106	3198043	95.23	2517096	76.0657	8072	5662	0.298563	26738	17953	0.328559	7924	5195	0.344397
Alpes	Thun	T128Pxc	2743986	2513728	90.02	1964180	71.5813	8072	4964	0.385035	26738	15743	0.411213	7924	4482	0.434377
Alpes	Thun	T143Pxa	1688520	1510433	88.36	1156969	68.5197	8072	4045	0.498885	26738	12499	0.532538	7924	3621	0.543034
Alpes	Thun	T165Pxa	3020850	2986683	97.41	2335121	77.3001	8072	5328	0.339941	26738	17221	0.355935	7924	5279	0.333796
Alpes	Thun	T165Pxb	4001482	3945880	97.61	3097827	77.417	8072	6105	0.243682	26738	19680	0.263969	7924	5860	0.260475
Alpes	Thun	T168Pxa	3276292	3252833	97.69	2494041	76.1239	8072	5352	0.336967	26738	17679	0.338806	7924	5182	0.346037
Alpes	Thun	T168Pxb	3690906	3652847	97.87	2921024	79.1411	8072	5661	0.298687	26738	18722	0.299798	7924	5576	0.296315
Alpes	Thun	T177Pxa	3169254	3150271	97.97	2439013	76.9586	8072	5841	0.276388	26738	18983	0.290037	7924	5402	0.318274
Alpes	Thun	T177Pxc	3465646	3454070	98.27	2722025	78.5431	8072	6113	0.242691	26738	19866	0.257012	7924	5909	0.254291
Alpes	Thun	T177Pxcd	3387558	3377784	97.82	2607496	76.9727	8072	5878	0.271804	26738	18889	0.293552	7924	5592	0.294296
Alpes	Thun	T179Pxa	2218006	2063571	91.61	1577205	71.1091	8072	4407	0.454039	26738	14549	0.455868	7924	4321	0.454695
Alpes	Thun	T179Pxb	3971766	3844278	94.91	2913285	73.3499	8072	5820	0.278989	26738	19178	0.282744	7924	5723	0.277764
Alpes	Thun	T179Pxbd	2689188	2588298	95.03	2004210	74.5284	8072	4953	0.386397	26738	16307	0.390119	7924	5065	0.360803
Alpes	Thun	T182Pxa	2870436	2711437	92.78	2012346	70.1059	8072	5045	0.375	26738	16135	0.396552	7924	4410	0.443463
Alpes	Thun	T185Pxc	4133148	4096464	97.75	3202527	77.484	8072	6074	0.247522	26738	20198	0.244596	7924	6177	0.220469
Alpes	Thun	T187Pxa	3397122	3348821	97.22	2646610	77.9074	8072	5620	0.303766	26738	17902	0.330466	7924	5321	0.328496
Alpes	Thun	T199Pxa	2868338	2848007	98.04	2247755	78.3644	8072	5502	0.318385	26738	17725	0.337086	7924	5420	0.316002
Alpes	Thun	T199Pxb	3020496	2961790	94.11	2169783	71.8353	8072	5395	0.33164	26738	17532	0.344304	7924	4833	0.390081
Alpes	Thun	T199Pxc	2280400	2168507	93.42	1678247	73.5944	8072	4870	0.39668	26738	15453	0.422058	7924	4549	0.425921
Alpes	Thun	T199Pxcd	3509964	3346882	93.75	2575096	73.3653	8072	5963	0.261274	26738	19147	0.283903	7924	5492	0.306916
Alpes	Walen	W004Pxa	2223928	1238971	53.82	792412	35.6312	8072	2226	0.724232	26738	6326	0.763408	1995	763	0.617544
Alpes	Walen	W004Pxb	2043462	1076477	51.94	710829	34.7855	8072	2023	0.749381	26738	5884	0.779939	1995	720	0.639098
Alpes	Walen	W006Pxa	2500354	1659624	65.88	1203392	48.1289	8072	3286	0.592914	26738	9662	0.638642	1995	1123	0.437093
Alpes	Walen	W006Pxb	2555450	1997979	76.62	1394767	54.5801	8072	3274	0.5944	26738	9908	0.629441	1995	1074	0.461654
Alpes	Walen	W009Pxa	2181806	1919315	86.66	1371275	62.8505	8072	3817	0.527131	26738	11142	0.58329	1995	1170	0.413534
Alpes	Walen	W009Pxb	2725074	2583998	93.77	1953474	71.6852	8072	4514	0.440783	26738	14028	0.475353	1995	1411	0.292732
Alpes	Walen	W009Pxc	2246088	2086283	91.78	1556393	69.2935	8072	3999	0.504584	26738	12515	0.53194	1995	1291	0.352882
Alpes	Walen	W010Pxa	2457472	2296623	89.82	1232404	50.1493	8072	3575	0.557111	26738	10678	0.600643	1995	1106	0.445614
Alpes	Walen	W010Pxc	1920306	1923270	97.88	1316470	68.5552	8072	4035	0.500124	26738	12233	0.542486	1995	1250	0.373434
Alpes	Walen	W010Pxd	1044510	437759	41.7	203121	19.4465	8072	752	0.906838	26738	1885	0.929501	1995	201	0.899248
Alpes	Walen	W014Pxe	2611814	2606948	98.67	1915139	73.326	8072	4784	0.407334	26738	15022	0.438178	1995	1431	0.282707
Alpes	Walen	W014Pxf	2448302	2432017	98.41	1823653	74.4864	8072	4991	0.38169	26738	15457	0.421909	1995	1487	0.254637
Alpes	Walen	W016Pxa	3020842	2722802	89.14	1991176	65.9146	8072	4694	0.418484	26738	14332	0.463984	1995	1433	0.281704
Alpes	Walen	W016Pxb	2610642	2552656	95.28	1824923	69.9032	8072	4241	0.474604	26738	12694	0.525245	1995	1365	0.315789
Alpes	Walen	W016Pxc	2354420	2310029	95.89	1590363	67.548	8072	4003	0.504088	26738	12067	0.548695	1995	1270	0.363409
Alpes	Walen	W021Pxa	2173776	2115044	96.2	1655470	76.1564	8072	4187	0.481293	26738	12748	0.523225	1995	1315	0.340852
Alpes	Walen	W021Pxb	2102052	1961008	92.12	1520435	72.331	8072	3732	0.537661	26738	11651	0.564253	1995	1204	0.396491
Alpes	Walen	W021Pxc	2270466	2187098	95.36	1709291	75.2837	8072	4313	0.465684	26738	13379	0.499626	1995	1323	0.336842
Alpes	Walen	W022Pxa	2134512	2088034	96.78	1579878	74.0159	8072	3570	0.55773	26738	11859	0.556474	1995	1209	0.393985
Alpes	Walen	W022Pxad	1916020	1880238	96.89	1439492	75.1293	8072	4394	0.455649	26738	12884	0.518139	1995	1249	0.373935
Alpes	Walen	W022Pxb	2827774	2758092	96.65	2100368	74.2764	8072	4806	0.404609	26738	14641	0.452427	1995	1498	0.249123
Alpes	Walen	W022Pxbd	2289824	2248287	97.18	1748165	76.345	8072	4649	0.424058	26738	14390	0.461815	1995	1364	0.316291
Alpes	Walen	W022Pxc	2227932	2237732	97.7	1658899	74.4591	8072	4322	0.464569	26738	13225	0.505386	1995	1373	0.311779
Alpes	Walen	W024Pma	1596834	1561813	96.96	1228781	76.9511	8072	3530	0.562686	26738	11020	0.587852	1995	1165	0.41604
Alpes	Walen	W024Pmc	1939838	1929899	98.7	1502696	77.465	8072	3880	0.519326	26738	11778	0.559503	1995	1227	0.384962
Alpes	Walen	W024Pmd	2415688	2383964	97.93	1868810	77.3614	8072	4337	0.462711	26738	13227	0.505311	1995	1384	0.306266
Alpes	Walen	W030Pxa	2523668	2110397	83.07	1606239	63.647	8072	4150	0.485877	26738	13163	0.507704	1995	1299	0.348872
Alpes	Walen	W030Pxb	2680034	2613955	96.74	1948065	72.6881	8072	4807	0.404485	26738	14982	0.439674	1995	1492	0.25213
Alpes	Walen	W030Pxd	2150158	2121040	97.87	1593754	74.1226	8072	4144	0.48662	26738	12785	0.521842	1995	1362	0.317293
Alpes	Walen	W031Pxa	1982064	1971894	98.42	1488896	75.1185	8072	4209	0.478568	26738	13059	0.511594	1995	1204	0.396491
Alpes	Walen	W031Pxad	2506490	2494961	98.51	1864356	74.3811	8072	4498	0.442765	26738	13898	0.480215	1995	1305	0.345865
Alpes	Walen	W031Pxc	2758930	2727816	97.95	2060468	74.6836	8072	5138	0.363479	26738	15731	0.411661	1995	1560	0.218045
Alpes	Walen	W033Pmb	2541398	2526553	98.55	1960037	77.1244	8072	4621	0.427527	26738	14300	0.465181	1995	1402	0.297243
Alpes	Walen	W033Pmd	1956066	1945499	98.56	1513081	77.3533	8072	3590	0.555253	26738	11650	0.564291	1995	1271	0.362907
Alpes	Walen	W033Pme	2188172	2168624	98.04	1669055	76.2762	8072	4235	0.475347	26738	12851	0.519373	1995	1351	0.322807
Alpes	Walen	W036Pxa	1961614	1943914	97.87	1459186	74.387	8072	3697	0.541997	26738	10961	0.590059	1995	1214	0.391479
Alpes	Walen	W036Pxb	1759092	1746195	97.95	1309122	74.4203	8072	3664	0.546085	26738	10982	0.589274	1995	1178	0.409524
Alpes	Walen	W036Pxc	2363398	2332187	97.98	1746741	73.908	8072	4166	0.483895	26738	12929	0.516456	1995	1319	0.338847
Alpes	Walen	W040Pxa	2581398	2541192	97.49	1921706	74.4444	8072	4937	0.38838	26738	15274	0.428753	1995	1477	0.259649
Alpes	Walen	W040Pxb	2766198	2719688	97.46	2065272	74.661	8072	5129	0.364594	26738	16108	0.397562	1995	1494	0.251128
Alpes	Walen	W041Pxa	2009316	1930521	95.1	1453410	72.3336	8072	3885	0.518707	26738	11656	0.564066	1995	1216	0.390476
Alpes	Walen	W041Pxb	1760768	1593955	89.79	1238442	70.3353	8072	3478	0.569128	26738	10808	0.595781	1995	1143	0.427068
Alpes	Walen	W041Pxc	2806522	2490614	87.88	1856042	66.1332	8072	4573	0.433474	26738	13973	0.47741	1995	1433	0.281704
Alpes	Walen	W042Pxa	2339436	2188594	92.65	1661320	71.0137	8072	4096	0.492567	26738	12755	0.522964	1995	1276	0.360401
Alpes	Walen	W042Pxb	2658716	2542942	94.53	1923827	72.3593	8072	4577	0.432978	26738	14337	0.463797	1995	1383	0.306767
Alpes	Walen	W042Pxc	2075788	2043809	96.91	1545723	74.4644	8072	4717	0.415634	26738	14119	0.47195	1995	1269	0.36391
Alpes	Walen	W042Pxcd	2752952	2679037	96.1	1996816	72.5336	8072	4684	0.419722	26738	14103	0.472548	1995	1365	0.315789
Alpes	Walen	W045Pxa	2363436	2016447	82.18	1341919	56.7783	8072	3461	0.571234	26738	9999	0.626038	1995	1099	0.449123
Alpes	Walen	W045Pxb	2006300	1957168	95.76	1465886	73.0641	8072	4173	0.483028	26738	12362	0.537662	1995	1238	0.379449
Alpes	Walen	W079Pxc	2754232	2748829	98.35	2049521	74.4135	8072	4792	0.406343	26738	15388	0.424489	1995	1554	0.221053
Alpes	Walen	W079Pxe	1755822	1747308	98.32	1337383	76.1685	8072	4013	0.502849	26738	12622	0.527938	1995	1303	0.346867
Alpes	Walen	W079Pxf	2024606	2019440	98.34	1538237	75.9771	8072	4652	0.423687	26738	14116	0.472062	1995	1396	0.300251
Alpes	Walen	W079Pxfd	2214208	2213180	98.46	1690746	76.359	8072	4696	0.418236	26738	14470	0.458823	1995	1435	0.280702
Alpes	Walen	W084Pxa	1726374	1682092	96.37	1288966	74.6632	8072	3937	0.512265	26738	11955	0.552884	1995	1212	0.392481
Alpes	Walen	W084Pxc	1825288	1726181	93.63	1327550	72.731	8072	3593	0.554881	26738	11196	0.58127	1995	1191	0.403008
Alpes	Walen	W084Pxd	2301444	2255326	97.07	1785329	77.5743	8072	4449	0.448835	26738	14115	0.4721	1995	1066	0.465664
Alpes	Walen	W086Pxa	2875932	2719022	93.71	2019203	70.2104	8072	4941	0.387884	26738	14867	0.443975	1995	1397	0.299749
Alpes	Walen	W088Pxb	2403308	2393717	97.67	1718559	71.5081	8072	4791	0.406467	26738	14420	0.460693	1995	1396	0.300251
Alpes	Walen	W088Pxc	1984002	1974224	98.37	1496145	75.4105	8072	4029	0.500867	26738	11849	0.556848	1995	1340	0.328321
Alpes	Walen	W088Pxd	2359410	2364392	98.55	1749323	74.1424	8072	4562	0.434836	26738	14199	0.468958	1995	1360	0.318296
Norway	Langfjordvatn	L005Pxa	1577024	1471562	92.25	1081982	68.6091	8072	3229	0.599975				2404	1106	0.539933
Norway	Langfjordvatn	L017Pma	2139114	2105189	97.4	1571414	73.461	8072	4121	0.48947				2404	1460	0.392679
Norway	Langfjordvatn	L017Pxb	2786366	2730070	96.87	2063638	74.062	8072	4845	0.399777				2404	1818	0.24376
Norway	Langfjordvatn	L017Pxc	1804810	1763430	96.43	1325344	73.434	8072	4064	0.496531				2404	1465	0.390599
Norway	Langfjordvatn	L018Pxc	2337708	2316684	97.66	1730576	74.0288	8072	4652	0.423687				2404	1691	0.296589
Norway	Langfjordvatn	L018Pxd	2334766	2296111	96.66	1680792	71.9897	8072	4321	0.464693				2404	1582	0.34193
Norway	Langfjordvatn	L018Pxe	2247618	2223246	97.52	1674212	74.4883	8072	4424	0.451933				2404	1584	0.341098
Norway	Langfjordvatn	L019Pxd	2542354	2498750	97.07	1835439	72.1945	8072	4679	0.420342				2404	1686	0.298669
Norway	Langfjordvatn	L019Pxe	2194374	2169869	97.43	1595655	72.7157	8072	4233	0.475595				2404	1549	0.355657
Norway	Langfjordvatn	L019Pxf	1703102	1677802	97.51	1248329	73.2974	8072	3508	0.565411				2404	1332	0.445923
Norway	Langfjordvatn	L022Pxc	1766534	1746569	97.76	1268829	71.8259	8072	3844	0.523786				2404	1409	0.413894
Norway	Langfjordvatn	L029Pxc	2338638	2304567	96.68	1666028	71.2392	8072	4257	0.472621				2404	1430	0.405158
Norway	Langfjordvatn	L029Pxcd	2001068	1972477	96.83	1448418	72.3822	8072	4319	0.464941				2404	1490	0.3802
Norway	Langfjordvatn	L029Pxd	3065268	3011830	97.06	2192026	71.5117	8072	5171	0.35939				2404	1834	0.237105
Norway	Langfjordvatn	L029Pxe	1781138	1766252	97.96	1317002	73.9416	8072	3807	0.52837				2404	1358	0.435108
Norway	Langfjordvatn	L033Pxa	2130064	1754243	78.87	1158954	54.4094	8072	2830	0.649405				2404	936	0.610649
Norway	Langfjordvatn	L038Pxa	2039264	2021490	97.46	1448352	71.0233	8072	3786	0.530971				2404	1490	0.3802
Norway	Langfjordvatn	L038Pxb	3057910	2973551	96.16	2290140	74.8923	8072	5010	0.379336				2404	1822	0.242097
Norway	Langfjordvatn	L038Pxc	2285862	2249972	96.97	1702728	74.4895	8072	4267	0.471383				2404	1563	0.349834
Norway	Langfjordvatn	L039Pmc	2550206	2528216	97.89	1916779	75.1617	8072	4737	0.413157				2404	1696	0.294509
Norway	Langfjordvatn	L039Pxa	2736346	2680731	96.82	2047139	74.8129	8072	4823	0.402502				2404	1736	0.27787
Norway	Langfjordvatn	L039Pxb	1872110	1841110	97.05	1393802	74.4509	8072	3727	0.53828				2404	1453	0.395591
Norway	Langfjordvatn	L040Pxc	2402600	2352798	96.55	1702255	70.8505	8072	4055	0.497646				2404	1523	0.366473
Norway	Langfjordvatn	L041Pxa	2910764	2856853	97.14	2192167	75.3124	8072	4903	0.392592				2404	1797	0.252496
Norway	Langfjordvatn	L041Pxb	2190514	2156825	97.37	1636105	74.6905	8072	4595	0.430748				2404	1622	0.325291
Norway	Langfjordvatn	L041Pxc	3179696	3127308	97.4	2374832	74.6874	8072	4984	0.382557				2404	1838	0.235441
Norway	Langfjordvatn	L043Pxa	2170512	2176993	97.62	1526329	70.3212	8072	4100	0.492071				2404	1359	0.434692
Norway	Langfjordvatn	L044Pxc	2316308	2249574	95.93	1627014	70.2417	8072	4286	0.469029				2404	1596	0.336106
Norway	Langfjordvatn	L044Pxe	2242104	2151144	94.45	1538876	68.6354	8072	4079	0.494673				2404	1468	0.389351
Norway	Langfjordvatn	L044Pxg	2104306	2040273	95.59	1495568	71.0718	8072	4130	0.488355				2404	1506	0.373544
Norway	Langfjordvatn	L045Pxd	1912296	1890892	97.37	1343934	70.2786	8072	3619	0.55166				2404	1323	0.449667
Norway	Langfjordvatn	L045Pxe	2282830	2128146	91.77	1560884	68.375	8072	4169	0.483523				2404	1425	0.407238
Norway	Langfjordvatn	L047Pxa	2065240	2055552	97.99	1470603	71.2074	8072	3932	0.512884				2404	1410	0.413478
Norway	Langfjordvatn	L048Pxa	1763634	1755312	97.93	1266825	71.8304	8072	3660	0.546581				2404	1364	0.432612
Norway	Langfjordvatn	L048Pxb	2430472	2414536	97.83	1756748	72.2801	8072	4786	0.407086				2404	1673	0.304077
Norway	Langfjordvatn	L048Pxc	1625176	1628662	97.66	1122148	69.0478	8072	2926	0.637512				2404	1058	0.5599
Norway	Langfjordvatn	L050Pxa	2596134	2576712	97.71	1899930	73.183	8072	4640	0.425173				2404	1655	0.311564
Norway	Langfjordvatn	L050Pxb	2114698	2066729	96.57	1547008	73.155	8072	4223	0.476833				2404	1516	0.369384
Norway	Langfjordvatn	L052Pxa	2304094	2262123	97.09	1663646	72.2039	8072	4385	0.456764				2404	1617	0.327371
Norway	Langfjordvatn	L052Pxb	1769182	1738000	97.27	1318724	74.5386	8072	3463	0.570986				2404	1376	0.427621
Norway	Langfjordvatn	L059Pmb	2076864	2040859	97.09	1535538	73.9354	8072	4023	0.501611				2404	1579	0.343178
Norway	Langfjordvatn	L060Pma	2728966	2697214	97.66	2055743	75.3305	8072	4796	0.405847				2404	1681	0.300749
Norway	Langfjordvatn	L060Pmb	2811648	2770418	97.34	2096579	74.5676	8072	4664	0.4222				2404	1674	0.303661
Norway	Langfjordvatn	L060Pmc	2309106	2285892	97.89	1712796	74.1757	8072	4026	0.501239				2404	1556	0.352745
Norway	Langfjordvatn	L062Pxb	2034608	2009008	97.58	1435323	70.5454	8072	3913	0.515238				2404	1444	0.399334
Norway	Langfjordvatn	L063Pxa	1919784	1879816	96.8	1432952	74.6413	8072	3682	0.543855				2404	1387	0.423045
Norway	Langfjordvatn	L063Pxb	2835174	2726118	95.22	2039576	71.9383	8072	5091	0.369301				2404	1778	0.260399
Norway	Langfjordvatn	L063Pxc	2849482	2732947	94.72	2011106	70.578	8072	4493	0.443385				2404	1680	0.301165
Norway	Langfjordvatn	L064Pxa	2623970	2607921	98.08	1930157	73.5587	8072	5020	0.378097				2404	1742	0.275374
Norway	Langfjordvatn	L064Pxc	2092274	2075705	97.9	1523934	72.8363	8072	4413	0.453295				2404	1542	0.358569
Norway	Langfjordvatn	L067Pxa	2624480	2600227	97.83	1940149	73.9251	8072	4530	0.438801				2404	1672	0.304493
Norway	Langfjordvatn	L071Pm3	2356580	2350584	97.74	1654839	70.2221	8072	4179	0.482284				2404	1547	0.356489
Norway	Langfjordvatn	L071Pm4	2563160	2501964	95.93	1769860	69.0499	8072	4237	0.475099				2404	1516	0.369384
Norway	Langfjordvatn	L087Pma	2005112	1983468	97.78	1485539	74.0876	8072	3934	0.512636				2404	1484	0.382696
Norway	Langfjordvatn	L087Pmb	2028752	2009383	97.99	1520949	74.9697	8072	3773	0.532582				2404	1443	0.39975
Norway	Langfjordvatn	L087Pmc	2204550	2185657	98.07	1638097	74.3053	8072	3948	0.510902				2404	1521	0.367304
Norway	Langfjordvatn	L089Pxa	2362612	2351370	98.03	1772164	75.0087	8072	4619	0.427775				2404	1654	0.31198
Norway	Langfjordvatn	L089Pxc	1809126	1592903	87.11	1195336	66.0726	8072	3507	0.565535				2404	1289	0.46381
Norway	Langfjordvatn	L089Pxcd	2276304	1998640	86.93	1493809	65.6243	8072	4217	0.477577				2404	1477	0.385607
Norway	Langfjordvatn	L092Pxa	2323850	2311093	97.87	1695469	72.9595	8072	4690	0.418979				2404	1687	0.298253
Norway	Langfjordvatn	L092Pxb	1904072	1893592	98.1	1329463	69.8221	8072	4034	0.500248				2404	1470	0.388519
Norway	Langfjordvatn	L092Pxc	2788350	2786045	98.07	2094018	75.0988	8072	4786	0.407086				2404	1670	0.305324
Norway	Langfjordvatn	L093Pxa	1536342	1479312	94.97	1088894	70.8758	8072	3462	0.57111				2404	1302	0.458403
Norway	Langfjordvatn	L093Pxb	2176810	2154347	97.6	1605566	73.7577	8072	4465	0.446853				2404	1693	0.295757
Norway	Langfjordvatn	L093Pxc	2373692	2347225	97.49	1689481	71.1752	8072	4829	0.401759				2404	1687	0.298253
Norway	Langfjordvatn	L095Pxa	1763174	1705363	95.03	1241484	70.4119	8072	3548	0.560456				2404	1288	0.464226
Norway	Langfjordvatn	L095Pxb	2517708	2429669	95.3	1824659	72.473	8072	4938	0.388256				2404	1686	0.298669
Norway	Langfjordvatn	L095Pxc	1720858	1701642	97.1	1231957	71.5897	8072	3493	0.56727				2404	1315	0.452995
Norway	Langfjordvatn	L097Pxa	1980140	1948620	97.14	1458170	73.6397	8072	4247	0.47386				2404	1512	0.371048
Norway	Langfjordvatn	L097Pxad	1876294	1844902	97.1	1372844	73.1679	8072	3957	0.509787				2404	1442	0.400166
Norway	Langfjordvatn	L098Pxa	2051956	2044597	98.13	1513060	73.7374	8072	4226	0.476462				2404	1584	0.341098
Norway	Langfjordvatn	L098Pxb	2854894	2833064	97.59	2051314	71.8525	8072	4897	0.393335				2404	1727	0.281614
Norway	Langfjordvatn	L099Pxa	2036866	2008466	97.13	1474894	72.41	8072	4319	0.464941				2404	1510	0.37188
Norway	Langfjordvatn	L099Pxb	2272260	2258534	97.4	1581097	69.5826	8072	4273	0.470639				2404	1544	0.357737
Norway	Langfjordvatn	L099Pxc	2283370	2261455	97.78	1610065	70.5127	8072	4418	0.452676				2404	1562	0.35025
Norway	Langfjordvatn	L103Pxa	1677470	1669457	98.02	1230302	73.3427	8072	3953	0.510282				2404	1390	0.421797
Norway	Langfjordvatn	L103Pxad	2684726	2665831	97.78	1962520	73.0995	8072	4860	0.397919				2404	1752	0.271215
Norway	Langfjordvatn	L103Pxb	2271980	2251953	97.67	1686479	74.2295	8072	4701	0.417616				2404	1747	0.273295
Norway	Langfjordvatn	L103Pxc	2612670	2591272	97.73	1888520	72.2831	8072	5076	0.37116				2404	1702	0.292013
Norway	Langfjordvatn	L111Pxa	2232202	1924188	85.2	1411476	63.2324	8072	3778	0.531962				2404	1457	0.393927
Norway	Langfjordvatn	L111Pxb	2389958	1837697	76.23	1380635	57.7682	8072	3276	0.594153				2404	1328	0.447587
Norway	Langfjordvatn	L113Pxa	2572876	2171285	83.63	1616038	62.8106	8072	4192	0.480674				2404	1533	0.362313
Norway	Langfjordvatn	L114Pxa	2111200	2088499	97.55	1565609	74.1573	8072	4264	0.471754				2404	1565	0.349002
Norway	Langfjordvatn	L114Pxad	2113856	2093948	97.79	1577194	74.6122	8072	4072	0.49554				2404	1529	0.363977
Norway	Langfjordvatn	L114Pxb	2233196	2197397	97.33	1649893	73.8803	8072	4388	0.456392				2404	1563	0.349834
Norway	Langfjordvatn	L114Pxbd	2505862	2463180	97.08	1837813	73.3406	8072	5007	0.379708				2404	1716	0.28619
Norway	Langfjordvatn	L114Pxc	2447482	2421938	97.58	1786076	72.9761	8072	4727	0.414395				2404	1688	0.297837
Norway	Langfjordvatn	L117Pxa	2796100	2682301	94.66	1995766	71.3768	8072	4479	0.445119				2404	1635	0.319884
Norway	Langfjordvatn	L117Pxb	1866924	1841830	97.09	1285127	68.8366	8072	3520	0.563925				2404	1301	0.458819
Norway	Langfjordvatn	L117Pxc	1925068	1784402	91.48	1287087	66.8593	8072	3661	0.546457				2404	1360	0.434276
Norway	Langfjordvatn	L119Pxa	1841914	1832513	97.32	1312231	71.2428	8072	3873	0.520193				2404	1301	0.458819
Norway	Langfjordvatn	L119Pxb	2174992	2131573	96.05	1541254	70.8625	8072	4113	0.490461				2404	1476	0.386023
Norway	Langfjordvatn	L119Pxc	2576800	2529924	96.67	1623597	63.0083	8072	4438	0.450198				2404	1492	0.379368
Norway	Langfjordvatn	L132Pxa	2490258	2464556	97.66	1853268	74.4207	8072	4389	0.456269				2404	1685	0.299085
Norway	Langfjordvatn	L132Pxb	1621128	1601177	97.63	1245383	76.822	8072	3933	0.51276				2404	1430	0.405158
Norway	Langfjordvatn	L133Pma	1988750	1967347	97.77	1483957	74.6176	8072	3982	0.50669				2404	1493	0.378952
Norway	Langfjordvatn	L133Pxa	2283962	2262023	97.4	1635066	71.589	8072	3643	0.548687				2404	1348	0.439268
Norway	Langfjordvatn	L133Pxad	3131576	3100003	97.33	2229814	71.2042	8072	4847	0.399529				2404	1645	0.315724
Norway	Langfjordvatn	L134Pma	2797850	2764557	97.76	2087101	74.5966	8072	4974	0.383796				2404	1787	0.256656
Norway	Langfjordvatn	L134Pxa	1773978	1758389	97.97	1324175	74.6444	8072	3907	0.515981				2404	1506	0.373544
Norway	Langfjordvatn	L134Pxad	2089132	2069097	97.98	1571209	75.2087	8072	4057	0.497398				2404	1589	0.339018
Norway	Langfjordvatn	L134Pxb	2388158	2366081	97.71	1774568	74.307	8072	4522	0.439792				2404	1597	0.335691
Norway	Langfjordvatn	L135Pxa	2989750	2881656	95.22	2193552	73.3691	8072	5070	0.371903				2404	1796	0.252912
Norway	Langfjordvatn	L135Pxb	2720828	2686033	97.34	2018956	74.2037	8072	5105	0.367567				2404	1706	0.290349
Norway	Langfjordvatn	L135Pxc	2711014	2679372	97.77	2048809	75.5735	8072	4539	0.437686				2404	1685	0.299085
Norway	Suohpatjávri	S001Pma	2765438	2745198	98.17	2096350	75.8054	8072	4944	0.387512				2292	1699	0.258726
Norway	Suohpatjávri	S001Pmad	2656400	2631836	97.97	1997581	75.1988	8072	4819	0.402998				2292	1655	0.277923
Norway	Suohpatjávri	S001Pmb	2087498	2073643	98.3	1566857	75.0591	8072	3615	0.552156				2292	1427	0.3774
Norway	Suohpatjávri	S001Pmc	2898042	2867774	97.67	2189274	75.5432	8072	4794	0.406095				2292	1699	0.258726
Norway	Suohpatjávri	S004Pxa	2188550	1833993	83.11	1438386	65.7232	8072	3477	0.569252				2292	1355	0.408813
Norway	Suohpatjávri	S006Pxa	2220426	2205095	98.06	1667870	75.1149	8072	4651	0.423811				2292	1614	0.295812
Norway	Suohpatjávri	S006Pxad	1860466	1843962	97.98	1384190	74.4002	8072	3419	0.576437				2292	1323	0.422775
Norway	Suohpatjávri	S006Pxb	2015788	1988730	97.35	1476243	73.234	8072	3908	0.515857				2292	1449	0.367801
Norway	Suohpatjávri	S006Pxc	1654212	1650996	98.16	1231139	74.4245	8072	3730	0.537909				2292	1358	0.407504
Norway	Suohpatjávri	S009Pxa	3011760	2944631	96.62	1990735	66.0987	8072	4664	0.4222				2292	1671	0.270942
Norway	Suohpatjávri	S009Pxad	2229298	2179621	96.7	1462733	65.6141	8072	3563	0.558598				2292	1348	0.411867
Norway	Suohpatjávri	S012Pxa	1997962	1907979	94.36	1403632	70.2532	8072	4085	0.49393				2292	1466	0.360384
Norway	Suohpatjávri	S012Pxad	2820062	2681744	94.07	1977400	70.119	8072	4683	0.419846				2292	1609	0.297993
Norway	Suohpatjávri	S012Pxb	1720808	1623480	92.91	1190412	69.1775	8072	3137	0.611373				2292	1205	0.474258
Norway	Suohpatjávri	S019Pxa	1868706	1862223	97.88	1362145	72.8924	8072	3829	0.525644				2292	1411	0.38438
Norway	Suohpatjávri	S019Pxb	2096036	2086285	97.92	1511738	72.1237	8072	4334	0.463082				2292	1493	0.348604
Norway	Suohpatjávri	S019Pxbd	1999008	1990858	98.11	1439991	72.0353	8072	4076	0.495045				2292	1472	0.357766
Norway	Suohpatjávri	S019Pxc	1950658	1962345	97.85	1393957	71.4609	8072	4102	0.491824				2292	1392	0.39267
Norway	Suohpatjávri	S020Pxa	2527434	2507671	98	1890495	74.799	8072	4718	0.41551				2292	1681	0.266579
Norway	Suohpatjávri	S027Pxa	2362900	2323705	97.25	1739178	73.6035	8072	4674	0.420961				2292	1603	0.300611
Norway	Suohpatjávri	S030Pma	2352372	2337680	98.07	1764715	75.0185	8072	4307	0.466427				2292	1566	0.316754
Norway	Suohpatjávri	S030Pmb	2057882	2039913	97.93	1573001	76.4379	8072	4328	0.463826				2292	1508	0.342059
Norway	Suohpatjávri	S030Pmd	2780546	2750933	97.95	2096904	75.4134	8072	4561	0.43496				2292	1630	0.288831
Norway	Suohpatjávri	S034Pmb	2682930	2659101	98.05	1997495	74.452	8072	4708	0.416749				2292	1685	0.264834
Norway	Suohpatjávri	S034Pxb	2470240	2442415	97.7	1847825	74.8035	8072	4373	0.458251				2292	1628	0.289703
Norway	Suohpatjávri	S034Pxc	2310768	2277225	97.35	1742956	75.4276	8072	4707	0.416873				2292	1579	0.311082
Norway	Suohpatjávri	S047Pxa	1907264	1770433	91.83	1380104	72.3604	8072	3752	0.535183				2292	1420	0.380454
Norway	Suohpatjávri	S047Pxb	2140824	2051595	94.77	1534228	71.6653	8072	4437	0.450322				2292	1515	0.339005
Norway	Suohpatjávri	S049Pxc	2527436	2524504	97.56	1787035	70.7054	8072	4698	0.417988				2292	1530	0.332461
Norway	Suohpatjávri	S049Pxf	1956406	1940895	97.39	1360853	69.5588	8072	3748	0.535679				2292	1279	0.441972
Norway	Suohpatjávri	S056Pxb	2096028	1933999	89.94	1263773	60.2937	8072	3529	0.56281				2292	1191	0.480366
Norway	Suohpatjávri	S056Pxc	1930358	1832905	93.27	1256258	65.079	8072	3060	0.620912				2292	1046	0.54363
Norway	Suohpatjávri	S056Pxd	2787428	2633909	91.84	1846316	66.2373	8072	4450	0.448712				2292	1423	0.379145
Norway	Suohpatjávri	S058Pxa	2348936	2329677	97.78	1658833	70.6206	8072	4293	0.468162				2292	1489	0.350349
Norway	Suohpatjávri	S059Pma	1867350	1815028	96.25	1375807	73.677	8072	3689	0.542988				2292	1327	0.42103
Norway	Suohpatjávri	S059Pmc	2689810	2671484	98.23	2001941	74.4269	8072	4231	0.475842				2292	1618	0.294066
Norway	Suohpatjávri	S059Pme	1929150	1786911	91.6	1340976	69.5112	8072	3257	0.596506				2292	1246	0.45637
Norway	Suohpatjávri	S060Pma	1960054	1941101	97.68	1443915	73.6671	8072	3478	0.569128				2292	1398	0.390052
Norway	Suohpatjávri	S060Pmb	2427432	2384128	97	1803104	74.2803	8072	4466	0.446729				2292	1593	0.304974
Norway	Suohpatjávri	S060Pmc	2942830	2921596	98.04	2195756	74.6138	8072	4605	0.429509				2292	1701	0.257853
Norway	Suohpatjávri	S061Pma	2166238	2160686	98.22	1644356	75.9084	8072	4023	0.501611				2292	1552	0.322862
Norway	Suohpatjávri	S061Pmc	2071438	2050192	97.87	1548985	74.7782	8072	4130	0.488355				2292	1442	0.370855
Norway	Suohpatjávri	S076Pxa	2488102	2403551	95.3	1800155	72.3505	8072	4303	0.466923				2292	1541	0.327661
Norway	Suohpatjávri	S077Pxa	2262976	2174523	95.02	1618609	71.5257	8072	4165	0.484019				2292	1484	0.352531
Norway	Suohpatjávri	S077Pxb	1990742	1913704	95	1405036	70.5785	8072	3992	0.505451				2292	1429	0.376527
Norway	Suohpatjávri	S080Pxa	2038832	1993565	96.54	1484001	72.7868	8072	4358	0.460109				2292	1423	0.379145
Norway	Suohpatjávri	S080Pxb	2082100	2060868	97.7	1547713	74.3342	8072	4184	0.481665				2292	1441	0.371291
Norway	Suohpatjávri	S080Pxc	2439862	2424140	98.03	1825630	74.8251	8072	4567	0.434217				2292	1589	0.306719
Norway	Suohpatjávri	S081Pxa	2876306	2659192	90.86	1901571	66.1116	8072	4993	0.381442				2292	1616	0.294939
Norway	Suohpatjávri	S081Pxc	2400094	2123721	87.49	1567081	65.2925	8072	3762	0.533944				2292	1417	0.381763
Norway	Suohpatjávri	S082Pxa	1794956	1770814	97.58	1310159	72.9911	8072	3331	0.587339				2292	1279	0.441972
Norway	Suohpatjávri	S084Pxb	2158606	2130427	96	1520902	70.4576	8072	4452	0.448464				2292	1463	0.361693
Norway	Suohpatjávri	S084Pxc	2558718	2486820	96.01	1808552	70.682	8072	4597	0.4305				2292	1599	0.302356
Norway	Suohpatjávri	S084Pxcd	2250516	2197685	96.47	1598000	71.0059	8072	3765	0.533573				2292	1435	0.373909
Norway	Suohpatjávri	S087Pxa	2057562	2048895	98.29	1505876	73.1874	8072	4222	0.476957				2292	1562	0.318499
Norway	Suohpatjávri	S087Pxb	2709238	2675550	97.45	1971259	72.7606	8072	4534	0.438305				2292	1581	0.310209
Norway	Suohpatjávri	S087Pxc	1807214	1770074	96.73	1314429	72.7323	8072	4025	0.501363				2292	1433	0.374782
Norway	Suohpatjávri	S088Pxb	2392352	2395974	98.03	1536408	64.2217	8072	3730	0.537909				2292	1269	0.446335
Norway	Suohpatjávri	S088Pxbd	2699590	2689975	97.91	1721572	63.7716	8072	4226	0.476462				2292	1468	0.359511
Norway	Suohpatjávri	S088Pxc	1893974	1884942	98.09	1368918	72.2776	8072	3909	0.515733				2292	1326	0.421466
Norway	Suohpatjávri	S088Pxd	2598572	2565016	96.51	1809096	69.6189	8072	4099	0.492195				2292	1322	0.423211
Norway	Suohpatjávri	S090Pxa	2650656	2610304	97.3	1924099	72.5895	8072	4834	0.40114				2292	1684	0.265271
Norway	Suohpatjávri	S090Pxb	2144378	2127370	97.99	1586782	73.9973	8072	4306	0.466551				2292	1497	0.346859
Norway	Suohpatjávri	S090Pxc	1842196	1826563	97.86	1349633	73.2622	8072	3999	0.504584				2292	1327	0.42103
Norway	Suohpatjávri	S092Pxa	2211186	2185571	97.67	1587859	71.8103	8072	4597	0.4305				2292	1532	0.331588
Norway	Suohpatjávri	S092Pxad	1955038	1939867	98.07	1400761	71.6488	8072	3469	0.570243				2292	1317	0.425393
Norway	Suohpatjávri	S092Pxb	1680396	1658928	97.57	1199271	71.3684	8072	3515	0.564544				2292	1294	0.435428
Norway	Suohpatjávri	S092Pxc	2228888	2204440	97.88	1618350	72.608	8072	3653	0.547448				2292	1366	0.404014
Norway	Suohpatjávri	S094Pxa	1803800	1783742	97.68	1302713	72.2205	8072	3445	0.573216				2292	1343	0.414049
Norway	Suohpatjávri	S094Pxb	2085684	2055444	97.11	1481270	71.0208	8072	3859	0.521928				2292	1349	0.411431
Norway	Suohpatjávri	S094Pxc	2833078	2798916	97.62	2077498	73.3301	8072	4965	0.384911				2292	1701	0.257853
Norway	Suohpatjávri	S095Pxa	2514944	2433513	94.77	1702739	67.7048	8072	4529	0.438925				2292	1528	0.333333
Norway	Suohpatjávri	S095Pxb	1943942	1867674	94.42	1343514	69.1129	8072	3837	0.524653				2292	1351	0.410558
Norway	Suohpatjávri	S095Pxc	2872970	2203286	75.6	1535859	53.4589	8072	4043	0.499133				2292	1288	0.438045
Norway	Suohpatjávri	S097Pxa	1923836	1909628	97.5	1332459	69.2605	8072	3680	0.544103				2292	1282	0.440663
Norway	Suohpatjávri	S097Pxb	2343416	2331103	98.14	1678131	71.6105	8072	4625	0.427032				2292	1532	0.331588
Norway	Suohpatjávri	S097Pxc	2047112	2040172	97.65	1415028	69.1231	8072	4437	0.450322				2292	1419	0.38089
Norway	Suohpatjávri	S099Pma	2781016	2766979	98.05	2043518	73.481	8072	4150	0.485877				2292	1570	0.315009
Norway	Suohpatjávri	S099Pmd	2033076	2013143	97.95	1520890	74.8073	8072	4071	0.495664				2292	1492	0.34904
Norway	Suohpatjávri	S100Pma	2259566	2241817	98.04	1654508	73.2224	8072	4100	0.492071				2292	1484	0.352531
Norway	Suohpatjávri	S100Pmb	1949744	1935367	98.11	1485057	76.1668	8072	3616	0.552032				2292	1372	0.401396
Norway	Suohpatjávri	S101Pmb	2341518	2303942	97.29	1749084	74.6987	8072	4139	0.48724				2292	1544	0.326353
Norway	Suohpatjávri	S101Pmbd	2288904	2248415	97.11	1711699	74.7825	8072	4260	0.47225				2292	1533	0.331152
Norway	Suohpatjávri	S101Pmc	1730820	1720686	98.2	1320338	76.284	8072	3570	0.55773				2292	1396	0.390925
Norway	Suohpatjávri	S102Pxa	1930120	1749326	87.46	1138017	58.9609	8072	2976	0.631318				2292	904	0.605585
Norway	Suohpatjávri	S104Pxc	2894168	2786391	95.08	2032014	70.2106	8072	5151	0.361868				2292	1667	0.272688
Norway	Suohpatjávri	S104Pxd	2729452	2511221	90.92	1853209	67.8967	8072	4528	0.439049				2292	1536	0.329843
Norway	Suohpatjávri	S105Pxa	2425796	2402474	97.68	1738451	71.6652	8072	4262	0.472002				2292	1586	0.308028
Norway	Suohpatjávri	S105Pxb	2222442	2171727	96.64	1629195	73.3065	8072	4269	0.471135				2292	1439	0.372164
Norway	Suohpatjávri	S108Pxa	1695210	1672795	97.41	1206310	71.1599	8072	3741	0.536546				2292	1323	0.422775
Norway	Suohpatjávri	S108Pxb	1884182	1860408	97.43	1379704	73.2256	8072	4105	0.491452				2292	1457	0.364311
Norway	Suohpatjávri	S111Pxa	2238620	2222340	98.12	1602782	71.5969	8072	4532	0.438553				2292	1488	0.350785
Norway	Suohpatjávri	S111Pxb	2691108	2675125	98	1902142	70.6825	8072	4718	0.41551				2292	1598	0.302792
Norway	Suohpatjávri	S114Pma	2192960	2177681	97.87	1650185	75.2492	8072	4061	0.496903				2292	1485	0.352094
Norway	Suohpatjávri	S114Pmb	2127614	2114304	98.14	1587443	74.6114	8072	4200	0.479683				2292	1521	0.336387
Norway	Suohpatjávri	S115Pxa	2054960	1992748	95.83	1485655	72.2961	8072	4195	0.480302				2292	1437	0.373037
Norway	Suohpatjávri	S115Pxb	2032582	1974822	95.85	1439267	70.8098	8072	3871	0.520441				2292	1366	0.404014
Norway	Suohpatjávri	S117Pma	2773944	2750770	98.1	2098888	75.6644	8072	4670	0.421457				2292	1714	0.252182
Norway	Suohpatjávri	S117Pmb	2644948	2615368	97.88	2000624	75.6394	8072	4280	0.469772				2292	1674	0.269634
Norway	Suohpatjávri	S118Pma	2178332	2156391	97.9	1636271	75.1158	8072	4291	0.468409				2292	1575	0.312827
Norway	Suohpatjávri	S118Pmb	2944506	2916743	97.98	2222898	75.4931	8072	4556	0.43558				2292	1710	0.253927
Norway	Suohpatjávri	S118Pxa	3292102	3229057	96.98	2426186	73.6972	8072	4731	0.4139				2292	1743	0.239529
Norway	Suohpatjávri	S118Pxad	2222406	2181356	97.09	1654552	74.4487	8072	4174	0.482904				2292	1511	0.34075
Norway	Suohpatjávri	S120Pma	2345646	2329485	98.04	1735668	73.9953	8072	4193	0.48055				2292	1491	0.349476
Norway	Suohpatjávri	S120Pmb	1969040	1951133	97.84	1503306	76.3472	8072	4018	0.50223				2292	1441	0.371291
Norway	Suohpatjávri	S122Pmd	2326268	2312725	98.2	1739415	74.7728	8072	4283	0.4694				2292	1539	0.328534
Norway	Suohpatjávri	S122Pme	1929890	1903330	97.54	1421064	73.6345	8072	3614	0.552279				2292	1369	0.402705
Norway	Suohpatjávri	S124Pxa	2012040	1992935	97.97	1491071	74.1074	8072	3904	0.516353				2292	1504	0.343805
Norway	Suohpatjávri	S124Pxb	2606146	2582655	97.88	1854216	71.1478	8072	4709	0.416625				2292	1571	0.314572
Norway	Suohpatjávri	S125Pma	2341616	2317865	98.05	1751183	74.7852	8072	4061	0.496903				2292	1521	0.336387
Norway	Suohpatjávri	S125Pxa	2119476	2092815	97.24	1566870	73.9272	8072	3782	0.531467				2292	1507	0.342496
Norway	Suohpatjávri	S127Pxa	2666058	2642494	97.87	2010049	75.394	8072	4508	0.441526				2292	1633	0.287522
Norway	Suohpatjávri	S127Pxad	2103676	2079814	97.72	1583179	75.2577	8072	4037	0.499876				2292	1500	0.34555
		mean	2.49655e+06		95.2741		72.5231		4495.65
		sd	642993		7.26299		6.77684		786.141
