# Supplementary material for: Testing the radiation cascade in postglacial radiations of whitefish and their parasites: founder events and host ecology drive parasite evolution
Source: Evol Lett. 2024 Jun 19;8(5):706–18. doi: 10.1093/evlett/qrae025 (PMC11424076; doi:10.1093/evlett/qrae025)
Supplement: qrae025_suppl_Supplementary_Table_S3 [file qrae025_suppl_supplementary_table_s3.xlsx]

## Sheet: Brienz_final
#	FISH_CODE	Ci-157_1	Ci-157_2	Cocl45_1	Cocl45_2	Cocl49_1	Cocl49_2	Cocl6_1	Cocl6_2	Cocl61_1	Cocl61_2	Cocl68_1	Cocl68_2	BWF2_1	BWF2_2	Cocl10_1	Cocl10_2	Cocl18_1	Cocl18_2	Cocl4_1	Cocl4_2	CONSENSUS ID
1	BRZ001	121	121	237	237	166	170	126	126	254	256	181	185	156	158	260	272	150	156	149	149	C.brienzii
2	BRZ002	121	121	237	237	166	168	126	126	254	254	181	185	152	156	999	999	158	158	147	147	C.fatioi
3	BRZ003	121	121	237	239	166	168	126	126	256	256	181	185	152	156	260	272	150	158	149	151	C.brienzii
4	BRZ004	129	129	237	239	168	178	126	138	254	254	181	181	158	160	999	999	150	156	151	157	C.brienzii/C.fatioi
5	BRZ005	121	121	237	239	166	182	126	126	254	254	181	185	148	158	260	272	158	158	149	151	C.fatioi
6	BRZ006	121	121	237	239	166	166	126	126	254	254	181	185	156	156	999	999	156	158	149	149	C.fatioi
8	BRZ008	121	121	237	239	166	182	126	138	254	258	181	185	152	156	999	999	156	156	147	147	C.fatioi
11	BRZ011	121	129	237	239	166	166	126	126	256	256	179	181	152	156	999	999	158	158	147	147	C.brienzii
13	BRZ013	121	121	237	237	166	168	126	126	254	254	181	181	152	156	260	272	150	158	147	149	C.brienzii/C.fatioi
14	BRZ014	121	121	237	239	166	166	138	138	254	254	181	181	152	152	260	266	156	156	149	151	C.albellus
15	BRZ015	121	121	237	237	168	176	126	130	254	254	167	181	160	162	260	266	156	156	147	151	C.albellus
19	BRZ019	121	121	237	239	166	168	126	138	254	254	181	181	162	162	260	266	156	156	147	149	C.albellus
20	BRZ020	121	121	237	237	168	172	126	138	254	254	181	181	156	162	260	266	156	156	147	149	C.albellus
21	BRZ021	121	121	237	237	168	172	126	126	254	256	181	181	152	156	260	266	156	160	149	151	C.brienzii/C.fatioi
23	BRZ023	121	133	237	239	168	172	132	138	254	254	179	181	152	152	260	266	156	156	149	151	C.albellus
25	BRZ025	121	133	237	237	166	172	126	138	254	254	179	181	162	162	260	266	156	156	149	151	C.albellus
26	BRZ026	121	121	237	237	178	182	138	138	254	254	181	181	152	152	260	266	156	156	149	149	C.albellus
27	BRZ027	121	121	237	237	172	174	138	142	254	254	181	181	160	162	999	999	156	156	149	151	C.albellus
28	BRZ028	121	137	237	237	166	168	138	138	254	254	181	181	162	162	260	266	156	156	149	151	C.albellus
29	BRZ029	121	121	237	239	166	172	138	138	254	254	181	181	152	162	260	266	156	156	147	147	C.albellus
30	BRZ030	121	121	237	239	166	166	126	138	254	254	181	181	160	160	999	999	150	156	149	149	C.albellus
31	BRZ031	121	133	237	239	166	168	138	140	254	256	181	181	148	152	260	266	156	156	147	149	C.albellus
32	BRZ032	121	133	237	237	166	182	136	138	254	254	179	181	162	162	999	999	156	156	149	149	C.albellus
33	BRZ033	121	133	239	239	166	168	138	138	254	254	181	181	160	162	999	999	150	156	147	149	C.albellus
34	BRZ034	121	133	237	237	166	166	132	140	254	254	181	185	162	162	260	266	156	156	147	149	C.albellus
35	BRZ035	121	121	237	237	166	168	126	126	254	254	181	185	152	160	260	266	156	156	147	149	C.fatioi
36	BRZ036	121	121	237	239	166	166	138	138	254	254	167	185	152	162	999	999	156	156	149	149	C.albellus
37	BRZ037	121	121	239	239	166	168	130	138	254	254	181	181	162	168	999	999	150	156	149	149	C.albellus
39	BRZ039	121	133	237	237	162	166	126	138	254	254	179	181	156	162	260	266	156	156	151	151	C.albellus
40	BRZ040	121	121	237	237	166	172	132	138	254	254	181	181	140	162	260	266	156	156	151	157	C.albellus
41	BRZ041	121	121	237	237	168	174	138	138	254	254	181	181	152	156	260	266	156	156	149	149	C.albellus
43	BRZ043	121	121	237	239	166	182	126	126	254	256	181	181	152	158	999	999	158	158	147	149	C.alpinus
44	BRZ044	121	121	237	239	166	166	126	132	254	256	181	181	152	152	260	270	158	158	147	149	C.alpinus
45	BRZ045	121	121	239	239	166	166	126	126	254	256	181	181	152	152	260	272	150	158	149	149	C.alpinus
46	BRZ046	121	121	237	237	166	166	126	126	256	256	181	181	148	152	260	270	158	158	149	149	C.alpinus
47	BRZ047	121	121	237	239	166	168	126	126	254	256	179	181	152	152	999	999	158	158	149	149	C.alpinus
48	BRZ048	121	121	237	237	166	166	126	126	254	256	181	181	152	152	260	272	158	158	149	149	C.alpinus
49	BRZ049	121	121	237	237	166	168	126	126	254	254	181	181	152	152	999	999	158	158	147	149	C.alpinus
50	BRZ050	121	121	237	237	166	166	126	126	256	256	181	181	152	152	999	999	158	158	149	149	C.alpinus
51	BRZ051	121	121	237	239	166	168	126	126	254	256	181	181	152	152	260	272	158	158	147	151	C.alpinus
52	BRZ052	121	129	239	239	166	168	126	126	254	256	181	181	156	156	999	999	156	158	149	151	C.fatioi
53	BRZ053	121	121	237	237	166	166	126	138	254	254	181	185	148	162	999	999	156	158	149	151	C.fatioi
54	BRZ054	121	121	237	239	166	166	126	126	254	254	181	181	152	164	999	999	156	158	147	147	C.fatioi
55	BRZ055	121	121	239	239	166	166	126	138	254	256	181	185	152	162	260	266	150	156	149	151	C.fatioi
56	BRZ056	121	121	237	239	168	170	126	138	999	999	181	181	156	156	999	999	156	158	151	151	C.fatioi
57	BRZ057	121	129	239	239	166	168	126	138	254	256	181	181	156	156	999	999	156	158	147	149	C.brienzii
58	BRZ058	121	121	239	239	166	166	126	138	254	256	181	185	156	162	999	999	150	156	149	149	C.fatioi
59	BRZ059	121	121	237	237	166	166	126	132	999	999	181	181	152	152	999	999	158	158	147	147	C.brienzii
60	BRZ060	121	121	237	239	166	166	126	126	999	999	181	181	152	152	260	272	158	158	149	151	C.alpinus
61	BRZ061	121	133	237	239	166	182	138	138	254	254	181	181	160	162	260	266	156	156	149	151	C.albellus
62	BRZ062	121	121	237	237	172	178	126	138	254	254	179	181	152	160	260	272	156	156	147	151	C.albellus
63	BRZ063	121	121	237	239	166	178	138	138	254	254	179	181	152	162	999	999	156	156	147	149	C.albellus
64	BRZ064	121	133	237	237	166	182	138	138	254	254	181	181	152	152	260	266	156	156	147	149	C.albellus
65	BRZ065	121	121	237	239	166	166	138	138	999	999	181	181	152	160	999	999	156	156	147	157	C.albellus
66	BRZ066	121	121	237	237	166	166	138	138	254	254	181	181	160	162	999	999	156	156	147	149	C.albellus
67	BRZ067	121	121	237	239	166	166	126	138	999	999	181	181	150	160	260	266	156	156	147	147	C.albellus
68	BRZ068	121	121	237	237	168	186	126	138	254	256	181	181	162	162	999	999	156	156	149	151	C.albellus
69	BRZ069	121	133	237	237	166	166	136	138	254	254	167	181	156	160	260	266	156	156	149	157	C.albellus
70	BRZ070	121	121	237	239	166	168	138	138	254	254	181	181	162	162	260	266	156	156	149	149	C.albellus
71	BRZ071	121	121	237	239	166	172	126	138	254	254	181	181	152	160	260	266	156	156	147	151	C.albellus
72	BRZ072	121	121	237	237	166	168	138	140	254	254	181	181	148	162	999	999	156	156	149	149	C.albellus
73	BRZ073	121	133	237	239	168	172	138	138	254	254	181	185	152	160	260	266	156	156	147	149	C.albellus
74	BRZ074	121	121	237	239	166	166	126	138	254	256	179	181	156	156	999	999	150	156	147	151	C.fatioi
75	BRZ075	121	121	239	239	166	168	126	126	254	254	181	181	148	152	260	266	156	158	149	151	C.fatioi
76	BRZ076	121	121	237	239	166	168	126	126	254	254	181	181	148	148	260	266	156	158	149	149	C.fatioi
77	BRZ077	121	121	237	239	166	166	126	126	254	254	181	181	160	164	999	999	150	158	149	149	C.fatioi
78	BRZ078	121	121	237	239	168	182	126	138	254	256	181	185	156	160	999	999	156	158	149	151	C.fatioi
79	BRZ079	121	121	237	239	166	178	126	138	254	256	179	181	152	156	260	266	156	158	147	149	C.fatioi
80	BRZ080	121	121	237	239	166	166	138	138	254	254	185	185	148	160	260	266	158	158	149	149	C.fatioi
81	BRZ081	121	121	237	239	166	168	126	132	254	254	181	181	152	152	260	266	158	158	149	149	C.brienzii
82	BRZ082	121	121	237	239	166	168	999	999	254	256	181	185	156	162	999	999	156	158	149	151	C.fatioi
83	BRZ083	121	129	237	237	166	172	126	126	254	254	181	181	152	164	999	999	156	158	149	151	C.fatioi
84	BRZ084	121	133	237	239	168	182	132	138	254	254	181	185	152	152	999	999	156	156	147	149	C.brienzii
85	BRZ085	121	121	239	239	166	182	126	126	254	256	181	181	152	152	260	272	150	156	147	151	C.brienzii
86	BRZ086	121	129	239	239	166	166	126	126	254	256	179	181	156	156	999	999	150	158	147	149	C.brienzii
87	BRZ087	121	121	237	239	166	166	126	126	254	256	181	181	148	152	999	999	156	156	147	151	C.brienzii
88	BRZ088	121	121	239	239	166	166	126	126	254	256	181	181	152	162	999	999	150	156	149	151	C.brienzii
89	BRZ089	121	121	237	239	166	168	138	138	254	254	181	185	162	162	999	999	156	158	149	151	C.fatioi
90	BRZ090	121	121	237	237	166	182	126	126	252	254	181	181	152	156	999	999	150	156	149	149	C.brienzii
91	BRZ091	121	121	237	239	166	168	126	138	254	254	181	181	150	154	260	272	156	156	149	149	C.fatioi
92	BRZ092	121	121	237	239	166	168	126	138	254	254	181	181	148	152	260	272	156	156	149	149	C.brienzii
93	BRZ093	121	121	239	239	166	168	126	138	254	256	181	181	152	156	999	999	150	156	149	149	C.fatioi
94	BRZ094	121	129	239	239	166	168	126	126	254	256	181	181	156	164	999	999	156	158	147	149	C.fatioi
95	BRZ095	121	121	237	237	168	182	126	132	254	254	181	181	152	152	260	266	150	156	157	157	C.brienzii
96	BRZ096	121	121	237	239	166	168	126	138	254	254	181	181	152	156	260	266	158	158	149	149	C.fatioi
97	BRZ097	121	129	239	239	166	168	126	126	254	256	181	181	156	164	999	999	156	158	147	149	C.fatioi
98	BRZ098	121	121	239	239	166	178	126	126	254	256	181	185	152	152	260	272	156	158	149	149	C.fatioi
99	BRZ099	121	121	237	237	166	170	126	126	254	254	181	185	160	164	260	272	150	158	147	147	C.fatioi
100	BRZ100	121	121	237	239	166	166	126	138	254	258	181	185	152	162	999	999	156	156	147	149	C.fatioi
101	BRZ101	121	121	239	239	166	168	126	126	254	256	181	181	152	156	999	999	150	156	149	149	C.fatioi
102	BRZ102	121	133	239	239	168	178	126	138	254	254	181	181	148	156	999	999	158	158	149	149	C.fatioi
103	BRZ103	121	121	237	239	168	168	126	138	999	999	181	181	156	156	999	999	158	158	149	151	C.fatioi
104	BRZ104	121	121	237	237	168	168	126	126	254	256	181	181	152	160	260	272	156	156	147	147	C.fatioi
105	BRZ105	121	121	237	239	166	182	126	132	254	254	181	181	148	156	260	266	150	158	149	149	C.fatioi
106	BRZ106	121	121	237	239	166	166	126	126	254	254	181	181	152	158	999	999	158	158	147	149	C.brienzii
107	BRZ107	121	121	237	239	168	168	126	138	254	254	181	185	152	152	260	266	156	156	149	151	C.fatioi
108	BRZ108	121	121	237	239	166	178	126	126	254	254	167	181	152	164	999	999	156	158	149	149	C.fatioi
109	BRZ109	121	129	239	239	166	172	126	132	254	254	181	181	148	156	260	272	156	156	149	151	C.fatioi
110	BRZ110	121	129	237	239	166	166	126	138	254	256	181	185	152	162	260	272	156	158	149	149	C.fatioi
111	BRZ111	121	121	239	239	166	166	126	138	254	256	181	181	156	156	999	999	156	156	151	157	C.fatioi
112	BRZ112	121	121	237	239	166	168	138	138	254	256	181	181	152	156	260	266	156	156	149	149	C.fatioi
113	BRZ113	121	121	237	237	166	168	138	138	256	256	167	181	148	156	260	266	150	156	149	149	C.albellus
114	BRZ114	121	121	237	239	170	182	126	126	254	256	181	181	152	156	999	999	150	156	147	149	C.brienzii/C.fatioi
115	BRZ115	121	121	237	239	166	166	138	138	256	256	181	181	152	156	260	272	156	156	147	149	C.brienzii/C.fatioi
116	BRZ116	121	121	237	239	166	166	126	138	254	258	181	181	152	152	260	266	156	158	147	147	C.brienzii/C.fatioi
117	BRZ117	121	121	237	239	172	178	126	126	254	256	181	185	152	152	999	999	156	156	147	149	C.fatioi
118	BRZ118	121	121	237	239	166	166	138	138	254	256	179	181	152	152	260	266	150	158	147	149	C.brienzii
119	BRZ119	121	129	237	239	166	166	132	138	254	256	181	181	152	164	260	272	150	156	147	149	C.brienzii

## Sheet: Thun_final
#	FISH_CODE	Ci-157_1	Ci-157_2	Cocl45_1	Cocl45_2	Cocl49_1	Cocl49_2	Cocl6_1	Cocl6_2	Cocl61_1	Cocl61_2	Cocl68_1	Cocl68_2	BWF2_1	BWF2_2	Cocl10_1	Cocl10_2	Cocl18_1	Cocl18_2	Cocl4_1	Cocl4_2	CONSENSUS ID
1	THU001	121	121	237	239	166	172	126	132	254	256	179	181	152	152	999	999	158	158	149	149	C.acrinasus
2	THU002	121	133	239	239	166	172	132	132	254	254	181	181	172	172	260	266	150	158	147	147	C.acrinasus
3	THU003	121	121	239	239	166	170	126	126	256	256	179	187	152	156	999	999	150	156	149	149	C.acrinasus
4	THU004	121	121	239	239	166	172	132	132	256	256	179	179	152	172	999	999	156	156	147	149	C.acrinasus
5	THU005	121	121	237	239	166	166	126	138	256	260	181	181	152	152	999	999	150	158	147	149	C.steinmanni
6	THU006	121	121	239	239	166	166	126	126	254	256	167	185	152	152	999	999	150	158	147	149	C.steinmanni
7	THU007	121	121	237	239	166	172	126	138	254	254	179	181	160	162	260	266	156	156	149	151	C.albellus
8	THU008	121	121	237	239	166	168	126	138	254	256	179	181	152	156	999	999	156	158	147	151	C.steinmanni
10	THU010	121	121	237	239	166	178	126	138	254	256	181	181	152	162	260	266	156	158	147	149	C.albellus
11	THU011	121	121	237	239	172	172	126	138	254	254	167	181	156	160	999	999	156	156	151	151	C.albellus
14	THU014	121	121	239	239	166	168	126	138	256	256	181	181	152	156	260	266	150	156	151	151	C.alpinus/C.steinmanni
19	THU019	121	133	237	239	166	182	126	138	254	254	181	181	152	160	260	266	158	158	149	149	C.fatioi/C.albellus
27	THU027	121	121	237	237	166	178	138	140	254	254	167	181	160	162	260	266	156	156	149	157	C.albellus
31	THU031	121	121	239	239	166	172	132	138	256	256	179	179	152	162	999	999	156	158	147	149	C.acrinasus
32	THU032	121	121	237	237	166	166	126	138	254	254	181	181	152	152	260	272	156	158	147	149	C.steinmanni
34	THU034	121	133	237	239	166	166	138	138	256	256	179	181	172	172	999	999	158	158	147	149	C.acrinasus
36	THU036	121	121	237	237	168	168	138	138	254	254	181	181	152	156	999	999	156	156	147	149	C.albellus
38	THU038	121	133	239	239	166	166	126	132	256	256	181	181	148	152	260	266	156	158	147	147	C.acrinasus
39	THU039	121	121	237	237	166	166	126	138	254	254	167	181	152	152	260	266	158	158	147	149	C.steinmanni
52	THU052	121	133	237	239	166	172	126	138	256	256	179	181	156	172	999	999	150	158	149	149	C.acrinasus
53	THU053	121	121	239	239	166	170	126	132	254	256	167	179	164	172	999	999	156	158	149	149	C.acrinasus
55	THU055	121	133	239	239	166	168	138	138	256	256	179	179	152	152	260	266	150	158	145	151	C.profundus
56	THU056	121	121	237	237	166	166	126	126	256	256	179	181	148	152	260	266	156	156	145	147	C.profundus
57	THU057	121	121	237	237	166	186	138	138	254	256	179	181	152	162	260	266	156	156	149	149	C.albellus
58	THU058	121	121	237	237	168	182	126	126	254	254	181	181	148	152	260	272	150	158	149	151	C.fatioi
59	THU059	121	121	239	239	168	168	126	132	254	254	179	181	160	160	260	266	156	158	149	149	C.albellus
60	THU060	121	121	237	239	166	166	126	126	254	256	179	179	162	162	260	266	150	156	145	151	C.profundus
61	THU061	121	121	237	239	166	166	138	138	254	254	179	179	152	160	260	266	150	156	147	149	C.profundus
66	THU066	121	133	239	239	168	168	138	138	254	254	181	181	156	162	260	272	156	156	149	149	C.albellus
67	THU067	121	133	239	239	166	172	126	132	254	256	179	181	148	152	260	266	156	158	147	149	C.acrinasus
68	THU068	121	121	239	239	166	168	138	138	254	254	181	181	148	152	260	272	156	156	149	151	C.albellus
69	THU069	121	133	237	239	166	166	126	138	256	256	179	179	148	162	260	266	150	156	149	151	C.profundus
70	THU070	121	121	237	239	166	170	132	138	256	256	179	187	152	172	260	266	156	158	149	149	C.acrinasus
71	THU071	121	121	237	239	168	174	126	138	254	256	181	181	156	160	999	999	156	158	149	149	C.fatioi/C.albellus
72	THU072	121	121	239	239	168	178	138	138	254	256	179	181	152	152	260	266	156	158	147	151	C.fatioi/C.albellus
73	THU073	121	129	237	237	166	166	138	138	254	256	181	181	156	160	260	266	156	158	147	149	C.steinmanni
74	THU074	121	121	237	237	166	166	138	138	254	254	181	181	160	160	260	266	156	156	149	151	C.albellus
75	THU075	121	121	237	239	168	172	126	138	254	254	179	179	160	162	999	999	156	156	149	157	C.albellus
76	THU076	121	121	237	237	166	178	138	138	254	256	181	181	148	152	999	999	156	156	147	151	C.albellus
77	THU077	121	133	239	239	166	182	126	138	254	254	167	181	148	164	999	999	156	156	147	147	C.albellus
78	THU078	121	121	237	239	166	168	126	138	254	256	181	181	148	160	999	999	156	158	149	151	C.albellus
79	THU079	121	137	237	237	166	166	138	138	254	256	181	181	152	162	260	266	150	156	149	157	C.albellus
80	THU080	121	133	237	239	166	172	138	138	254	256	181	181	160	160	999	999	156	156	149	149	C.albellus
81	THU081	121	121	237	239	172	182	126	126	254	254	181	181	152	152	260	266	150	156	147	149	C.fatioi
82	THU082	121	121	237	237	166	166	138	138	254	254	179	181	152	152	999	999	156	156	149	151	C.albellus
83	THU083	121	121	237	239	168	178	126	138	254	254	167	181	152	162	260	266	150	156	147	149	C.albellus
84	THU084	121	121	237	239	166	168	126	126	254	254	181	185	152	156	260	266	156	156	151	151	C.albellus
85	THU085	121	121	237	239	166	168	138	138	254	254	167	181	160	162	260	266	156	158	149	149	C.albellus
86	THU086	121	121	237	239	168	170	126	138	254	254	181	181	152	156	999	999	150	156	149	149	C.steinmanni
87	THU087	133	133	237	239	166	168	126	138	254	254	181	181	160	160	260	266	156	156	149	151	C.albellus
88	THU088	121	121	239	239	166	168	138	138	254	254	181	181	152	152	260	266	150	156	149	149	C.fatioi
89	THU089	121	133	237	239	166	166	126	138	256	256	179	181	152	152	260	266	150	156	149	151	C.profundus
90	THU090	121	121	237	239	166	190	126	126	256	256	179	181	152	152	260	266	150	150	145	157	C.profundus
91	THU091	121	121	239	239	166	166	126	126	254	256	179	179	152	152	260	266	156	156	145	149	C.profundus
92	THU092	121	121	239	239	166	190	126	138	256	256	179	181	152	152	260	266	156	158	145	147	C.profundus
93	THU093	121	121	239	239	166	168	126	126	256	256	179	179	152	162	260	266	150	158	149	149	C.profundus
94	THU094	121	121	239	239	166	168	126	136	256	256	179	181	148	152	260	266	150	158	147	149	C.profundus
95	THU095	121	133	239	239	166	176	126	126	256	256	179	179	152	152	260	266	156	158	149	149	C.profundus
96	THU096	121	121	237	239	166	182	138	138	254	254	181	181	152	162	260	266	150	156	149	149	C.fatioi
97	THU097	121	129	237	239	166	166	126	132	252	256	179	179	152	162	999	999	156	158	149	149	C.acrinasus
98	THU098	121	133	237	239	166	172	126	138	254	256	179	181	152	162	260	266	156	158	151	151	C.profundus
99	THU099	121	121	237	239	166	168	126	126	256	256	179	179	152	162	260	266	156	158	145	147	C.profundus
100	THU100	121	121	239	239	166	172	126	126	254	254	179	181	152	162	260	266	156	156	147	147	C.profundus
101	THU101	121	121	237	237	166	190	126	126	254	254	179	181	152	162	260	266	158	158	151	151	C.profundus
102	THU102	121	121	237	237	166	166	126	132	256	256	179	179	148	152	260	266	150	150	147	149	C.profundus
103	THU103	121	121	237	239	166	168	126	136	254	256	179	179	152	152	260	266	150	158	149	151	C.profundus
104	THU104	121	133	237	239	166	166	138	138	254	256	181	181	152	162	260	266	150	158	147	149	C.profundus
106	THU106	121	121	239	239	166	182	126	138	254	256	179	179	152	152	260	266	156	156	147	149	C.profundus
107	THU107	121	121	239	239	166	166	132	132	256	256	179	179	148	162	260	266	150	156	147	147	C.profundus
108	THU108	121	133	237	239	166	166	126	138	254	256	179	179	152	162	260	266	156	156	145	149	C.profundus
109	THU109	121	121	239	239	166	166	126	138	256	256	179	181	148	162	260	266	150	156	147	151	C.profundus
110	THU110	121	121	237	237	166	168	126	134	254	256	179	179	152	160	260	266	150	156	151	151	C.profundus
111	THU111	121	133	237	239	166	166	126	138	254	256	179	179	152	162	260	266	150	156	145	149	C.profundus
112	THU112	121	121	239	239	166	172	126	126	256	256	179	181	152	156	260	266	156	158	147	149	C.profundus
113	THU113	121	121	237	239	168	168	126	126	254	254	179	181	162	162	260	266	150	156	147	149	C.profundus
114	THU114	121	121	239	239	166	166	126	132	254	256	179	179	148	172	999	999	156	156	147	149	C.acrinasus
116	THU116	121	121	239	239	166	166	126	132	254	256	179	179	148	148	999	999	150	156	147	149	C.profundus
117	THU117	121	121	237	239	166	168	126	138	254	256	179	179	152	152	260	266	156	158	149	149	C.profundus
118	THU118	121	121	237	237	166	166	126	132	254	256	179	181	152	162	260	266	156	158	149	149	C.profundus
119	THU119	121	121	239	239	166	166	126	132	254	256	179	181	148	162	260	266	156	158	151	151	C.profundus
120	THU120	121	121	239	239	168	182	132	138	254	256	179	181	152	156	260	266	156	156	149	149	C.fatioi
121	THU121	121	121	237	239	166	166	126	126	256	256	179	179	152	152	260	266	150	156	149	151	C.profundus
122	THU122	121	133	237	237	166	168	138	138	254	256	179	181	148	152	260	266	150	158	147	149	C.profundus
123	THU123	121	121	239	239	166	166	132	138	256	256	179	179	148	152	260	266	150	158	149	151	C.profundus
124	THU124	121	121	237	239	166	166	126	138	256	256	179	181	148	148	260	266	156	158	147	149	C.profundus
125	THU125	121	121	239	239	166	178	126	126	254	256	179	179	148	152	260	266	156	158	147	157	C.profundus
126	THU126	121	121	239	239	168	172	126	138	256	256	181	181	148	162	260	266	150	158	151	157	C.profundus
127	THU127	121	133	237	239	166	166	132	138	256	256	179	179	148	148	260	266	150	158	149	149	C.profundus
128	THU128	121	133	239	239	166	168	126	132	254	256	179	179	148	152	260	266	150	158	149	149	C.profundus
132	THU132	121	121	239	239	166	166	132	132	254	256	179	179	172	172	999	999	156	158	147	149	C.acrinasus
133	THU133	121	121	237	237	166	166	138	138	254	254	181	181	152	162	999	999	156	156	149	149	C.albellus
134	THU134	121	121	239	239	166	186	126	138	254	254	179	181	152	152	260	266	150	156	147	147	C.acrinasus
136	THU136	121	121	237	239	166	182	132	138	254	256	179	181	152	162	999	999	156	156	147	149	C.fatioi
137	THU137	121	121	237	239	166	172	138	138	254	254	181	185	152	162	260	266	156	158	147	147	C.albellus
139	THU139	121	121	237	239	166	172	138	138	254	254	181	185	152	162	999	999	156	156	147	149	C.albellus
140	THU140	121	133	237	239	166	166	138	138	254	254	179	181	152	162	999	999	156	156	149	151	C.albellus
141	THU141	121	129	239	239	178	178	126	138	256	256	179	179	152	172	260	266	150	158	149	151	C.acrinasus
142	THU142	121	121	239	239	166	166	132	138	254	254	167	179	152	172	260	266	150	156	147	149	C.acrinasus
143	THU143	121	133	239	239	166	166	126	132	256	256	179	181	162	172	260	266	158	158	147	149	C.acrinasus
144	THU144	121	121	237	239	166	166	138	138	254	254	181	185	152	162	260	266	156	156	149	149	C.albellus
146	THU146	121	121	237	239	170	178	126	126	256	256	179	179	152	172	999	999	158	158	147	149	C.acrinasus
147	THU147	121	121	237	239	170	178	126	126	256	256	179	179	152	172	999	999	158	158	147	149	C.acrinasus
149	THU149	121	121	239	239	166	166	126	138	256	256	179	181	152	172	999	999	150	158	147	149	C.acrinasus
151	THU151	121	133	237	239	166	166	126	132	256	256	179	187	172	172	260	266	156	158	147	149	C.acrinasus
152	THU152	121	121	239	239	166	166	132	138	254	256	179	181	162	174	260	266	150	158	149	149	C.acrinasus
154	THU154	121	121	237	237	168	168	126	138	254	254	179	181	152	162	260	266	156	156	149	149	C.albellus
155	THU155	121	121	237	239	166	166	138	142	256	256	179	181	152	172	999	999	150	156	149	149	C.acrinasus
156	THU156	121	131	239	239	166	172	126	132	254	256	179	181	148	152	999	999	156	158	149	149	C.acrinasus
157	THU157	121	121	239	239	166	178	126	132	254	256	179	187	152	174	260	266	158	158	147	149	C.acrinasus
158	THU158	121	129	237	239	166	170	126	138	254	256	179	181	152	152	999	999	156	158	147	149	C.steinmanni
159	THU159	121	121	239	239	166	188	132	132	254	256	167	181	152	176	260	266	158	158	149	149	C.acrinasus
160	THU160	121	121	237	237	166	168	138	138	254	254	179	181	152	160	999	999	156	156	151	157	C.albellus
161	THU161	121	121	239	239	166	172	132	132	256	256	181	181	152	152	260	266	150	156	147	149	C.acrinasus
162	THU162	121	121	237	239	166	172	126	132	254	256	181	181	152	172	999	999	150	156	147	149	C.acrinasus
163	THU163	121	121	237	239	166	168	138	138	256	256	179	179	148	162	260	266	156	158	147	157	C.profundus
164	THU164	121	121	239	239	166	168	126	126	254	256	179	181	152	162	260	266	150	156	149	151	C.profundus
165	THU165	121	121	239	239	166	168	999	999	256	256	181	181	148	152	260	266	150	156	149	149	C.profundus
166	THU166	121	121	239	239	166	168	138	142	256	256	179	181	148	148	260	266	150	150	149	151	C.profundus
167	THU167	121	121	239	239	166	166	126	138	254	256	179	179	162	162	260	266	150	150	147	151	C.profundus
168	THU168	121	121	239	239	166	166	126	138	256	256	179	179	148	164	260	266	156	158	147	149	C.profundus
169	THU169	121	121	237	239	166	168	126	138	254	256	179	179	148	152	260	266	999	999	149	149	C.profundus
170	THU170	121	121	237	239	168	168	126	132	254	256	179	179	148	152	260	266	156	156	149	151	C.profundus
171	THU171	121	121	237	239	168	192	126	138	254	256	179	181	152	152	260	266	150	150	147	147	C.profundus
172	THU172	121	121	237	239	166	166	132	138	254	254	179	181	148	152	260	266	150	150	147	149	C.profundus
173	THU173	121	121	239	239	166	166	126	126	256	256	179	181	148	152	260	266	150	158	147	149	C.profundus
174	THU174	121	121	237	239	166	168	126	126	256	256	179	181	148	162	260	266	150	150	147	157	C.profundus
175	THU175	121	121	237	237	166	166	126	132	252	256	179	181	152	152	260	270	158	158	147	149	C.steinmanni
176	THU176	121	121	239	239	166	168	138	138	254	256	181	181	152	152	999	999	156	158	151	151	C.steinmanni
177	THU177	121	121	237	239	166	168	126	138	254	256	181	181	156	156	999	999	150	158	147	149	C.steinmanni
178	THU178	149	149	237	239	172	186	126	138	256	256	179	179	152	172	260	266	150	158	149	149	C.acrinasus
179	THU179	121	121	237	239	166	166	126	126	252	256	179	181	152	172	999	999	150	158	147	149	C.steinmanni
180	THU180	121	121	239	239	166	166	126	132	254	256	181	181	148	152	260	266	150	158	147	149	C.acrinasus
181	THU181	121	121	237	239	166	166	126	126	254	254	181	181	162	164	999	999	156	156	149	149	C.steinmanni
182	THU182	121	121	237	237	166	166	126	126	252	256	179	181	152	152	260	270	158	158	149	151	C.alpinus
183	THU183	121	121	239	239	166	172	126	138	256	256	179	181	152	172	999	999	150	150	149	149	C.acrinasus
184	THU184	121	121	237	239	166	166	126	132	254	254	181	181	152	152	260	266	158	158	149	149	C.steinmanni
185	THU185	121	129	237	237	166	168	126	138	254	258	181	181	156	158	999	999	156	158	149	149	C.steinmanni
186	THU186	121	133	239	239	166	172	126	138	256	256	179	179	156	172	999	999	158	158	149	151	C.acrinasus
187	THU187	121	121	237	237	166	166	132	132	256	256	181	187	152	152	999	999	156	156	149	149	C.acrinasus
188	THU188	121	121	237	239	166	168	138	138	254	256	179	181	152	152	999	999	156	158	147	149	C.steinmanni
189	THU189	121	121	237	237	166	166	126	132	256	256	179	181	148	156	999	999	150	158	143	149	C.steinmanni
190	THU190	121	121	237	239	166	166	126	138	254	256	181	187	152	152	260	266	150	158	147	147	C.steinmanni
191	THU191	133	133	239	239	166	172	126	132	256	256	179	181	148	172	260	266	158	158	147	149	C.acrinasus
192	THU192	121	133	237	239	166	186	132	138	256	256	181	181	172	172	999	999	158	158	147	149	C.acrinasus
193	THU193	129	133	237	239	168	172	134	138	254	256	167	179	170	172	260	266	158	158	147	149	C.acrinasus
194	THU194	121	133	237	239	166	170	138	138	254	256	179	181	152	152	999	999	158	158	149	149	C.acrinasus
195	THU195	121	121	237	237	166	168	126	126	254	254	181	181	148	152	999	999	156	158	149	151	C.alpinus
196	THU196	121	121	237	239	166	166	126	126	254	256	181	185	152	156	260	266	158	158	147	149	C.steinmanni
197	THU197	121	121	239	239	168	170	132	132	254	256	167	181	152	156	260	266	150	156	147	147	C.steinmanni

## Sheet: WAL_final
#	FISH_CODE	Ci-157_1	Ci-157_2	Cocl45_1	Cocl45_2	Cocl49_1	Cocl49_2	Cocl6_1	Cocl6_2	Cocl61_1	Cocl61_2	Cocl68_1	Cocl68_2	BWF2_1	BWF2_2	Cocl10_1	Cocl10_2	Cocl18_1	Cocl18_2	Cocl4_1	Cocl4_2	CONSENSUS ID
1	WAL001	121	121	237	239	166	166	138	138	254	256	179	179	152	152	260	266	150	150	147	149	C.duplex
2	WAL002	121	121	237	237	166	166	126	138	254	254	167	179	148	152	999	999	150	156	147	149	C.duplex
3	WAL003	121	133	237	237	166	166	138	138	254	256	179	189	152	152	999	999	150	156	147	149	C.duplex
4	WAL004	121	121	237	239	166	166	138	138	254	254	167	179	152	152	999	999	156	158	147	149	C.duplex
5	WAL005	121	121	237	239	166	166	126	138	254	256	167	167	152	152	260	266	150	156	147	149	C.duplex
6	WAL006	121	121	239	239	166	186	138	138	254	256	179	179	152	152	999	999	150	158	147	159	C.duplex
7	WAL007	121	121	239	239	166	166	126	138	254	256	167	179	152	152	260	266	150	156	149	149	C.duplex
8	WAL008	121	121	239	239	166	166	138	138	254	256	167	179	152	160	260	266	150	156	149	149	C.duplex
9	WAL009	121	121	237	239	166	172	138	138	254	256	179	179	152	152	999	999	150	156	147	149	C.duplex
10	WAL010	121	121	239	239	166	186	138	138	254	254	179	179	152	152	260	266	150	156	147	149	C.duplex
11	WAL011	121	121	239	239	166	172	126	138	254	256	167	181	152	152	999	999	150	156	147	149	C.duplex
12	WAL012	121	133	237	239	166	166	126	138	254	256	167	173	148	152	999	999	156	156	149	149	C.duplex
13	WAL013	121	121	237	239	166	178	138	138	254	256	173	179	148	152	260	266	156	156	147	149	C.duplex
14	WAL014	121	125	239	239	166	166	138	138	254	256	179	179	152	160	260	266	150	156	147	149	C.duplex
15	WAL015	125	133	237	237	166	166	126	138	254	256	179	179	152	152	260	266	150	150	147	149	C.duplex
16	WAL016	121	121	237	239	166	186	138	138	256	256	173	179	152	152	260	266	156	158	149	149	C.duplex
17	WAL017	133	133	237	243	166	186	138	138	256	256	179	181	152	160	260	266	150	156	147	149	C.duplex
18	WAL018	121	121	237	237	166	166	138	138	254	256	179	179	152	152	260	266	150	158	149	149	C.duplex
19	WAL019	121	133	237	239	166	166	138	138	254	256	179	189	152	162	260	266	150	156	147	149	C.duplex
20	WAL020	121	121	237	237	166	166	138	138	254	254	179	181	152	152	260	266	156	156	147	149	C.duplex
21	WAL021	121	121	237	241	172	172	138	138	254	254	179	179	152	152	260	266	150	156	149	149	C.heglingus
22	WAL022	121	121	239	241	172	172	138	138	254	254	179	179	152	152	999	999	150	156	147	149	C.heglingus
23	WAL023	133	133	239	241	172	172	126	138	254	254	179	179	152	156	999	999	150	156	147	159	C.heglingus
24	WAL024	133	133	241	241	166	172	138	138	254	256	179	181	150	152	260	272	150	156	149	149	C.heglingus
25	WAL025	121	121	239	241	172	172	138	138	254	254	179	179	148	162	999	999	158	158	147	159	C.heglingus
26	WAL026	121	133	239	241	172	172	126	140	254	256	167	181	152	152	999	999	150	150	147	149	C.heglingus
27	WAL027	121	133	237	239	172	178	126	138	256	256	179	181	152	152	999	999	156	158	147	149	C.heglingus
28	WAL028	121	133	241	241	172	172	138	138	256	256	179	181	152	152	999	999	156	158	147	151	C.heglingus
29	WAL029	121	121	237	239	172	186	138	138	254	254	179	181	152	152	999	999	158	158	149	149	C.heglingus
30	WAL030	121	121	239	241	172	186	138	138	254	254	179	181	152	152	999	999	156	156	147	149	C.heglingus
31	WAL031	121	121	237	241	172	172	138	138	256	256	179	179	152	152	999	999	150	156	147	149	C.heglingus
32	WAL032	121	137	239	241	172	172	138	138	254	254	179	181	152	152	999	999	150	156	147	151	C.heglingus
33	WAL033	121	121	239	241	172	186	126	138	254	254	167	179	152	162	999	999	156	158	147	149	C.heglingus
34	WAL034	121	121	237	239	166	172	138	138	254	254	179	179	150	152	260	266	150	158	149	159	C.heglingus
35	WAL035	121	121	239	241	172	172	138	138	254	254	167	179	148	154	260	266	150	158	147	151	C.heglingus
36	WAL036	133	137	241	241	172	172	138	138	254	254	167	179	152	152	999	999	150	156	149	151	C.heglingus
37	WAL037	121	121	241	241	172	172	138	138	254	254	179	181	152	152	260	266	150	158	149	149	C.heglingus
38	WAL038	121	133	239	241	166	186	126	134	254	254	181	181	152	152	999	999	156	158	147	159	C.heglingus
39	WAL039	121	121	239	241	166	172	138	138	254	254	179	179	152	152	999	999	156	156	149	149	C.heglingus
40	WAL040	121	121	239	239	172	172	138	138	254	256	181	181	148	152	260	272	150	156	147	149	C.heglingus
41	WAL041	137	149	237	241	172	172	138	138	254	254	179	179	152	156	999	999	150	156	149	151	C.heglingus
42	WAL042	121	121	237	241	172	186	138	138	254	256	181	181	152	152	999	999	150	158	149	149	C.heglingus
43	WAL043	121	133	237	241	166	172	138	138	254	256	167	179	150	152	260	272	156	158	149	151	C.heglingus
44	WAL044	121	121	237	241	172	172	138	138	254	254	179	179	152	152	260	266	156	158	147	159	C.heglingus
45	WAL045	121	137	239	241	166	172	138	138	254	254	179	181	152	152	999	999	150	158	149	151	C.heglingus
46	WAL046	121	133	241	241	166	166	132	140	254	254	167	181	152	152	999	999	156	158	147	147	C.heglingus
47	WAL047	121	121	239	241	166	172	138	138	254	254	179	181	152	152	999	999	150	156	149	149	C.heglingus
48	WAL048	121	121	239	239	166	186	138	138	254	254	179	181	152	152	260	266	150	150	147	159	C.heglingus
49	WAL049	121	121	239	239	172	172	138	138	254	254	179	181	152	152	260	266	156	158	149	149	C.heglingus
50	WAL050	121	121	241	241	166	172	138	138	254	256	181	181	152	162	260	266	156	156	149	151	C.heglingus
51	WAL051	121	137	239	241	166	172	138	138	254	254	179	179	152	162	260	272	150	156	149	149	C.heglingus
52	WAL052	121	133	239	241	166	172	138	138	254	254	167	185	152	152	260	266	150	150	147	149	C.heglingus
53	WAL077	121	133	237	239	166	166	138	138	256	256	167	179	152	152	260	266	150	156	147	149	C.duplex
54	WAL078	121	133	237	239	166	178	138	138	254	256	179	179	152	152	260	266	150	156	147	147	C.duplex
55	WAL079	133	133	237	239	166	166	126	138	254	256	167	189	152	152	260	266	156	158	149	159	C.duplex
56	WAL080	121	121	237	237	166	166	138	138	254	254	179	179	152	152	260	266	150	156	147	149	C.duplex
57	WAL081	121	121	237	239	166	186	126	138	256	256	179	181	152	152	260	266	150	158	147	149	C.duplex
58	WAL082	121	133	237	239	166	186	138	138	254	256	179	179	152	152	260	266	150	156	147	147	C.duplex
59	WAL083	121	133	239	239	166	166	126	138	254	256	179	179	152	152	260	266	150	158	149	149	C.duplex
60	WAL084	121	125	239	239	166	166	138	138	256	256	179	181	152	152	260	266	150	150	147	147	C.duplex
61	WAL085	121	133	237	239	166	166	138	138	254	256	179	179	152	152	260	266	150	150	147	149	C.duplex
62	WAL086	133	133	239	239	166	172	126	138	254	256	167	179	152	152	999	999	150	150	149	149	C.duplex
63	WAL087	133	133	237	239	166	166	138	138	256	256	179	181	152	152	260	266	156	156	147	159	C.duplex
64	WAL088	121	133	239	239	166	166	138	138	254	256	167	181	148	152	999	999	150	156	149	149	C.duplex
65	WAL089	121	133	237	239	166	166	126	138	254	256	179	179	152	160	260	266	150	158	147	149	C.duplex

## Sheet: LAN_final
FISH_CODE	Cocl_4_1	Cocl_4_2	Cla_13_1	Cla_13_2	Cocl_27_1	Cocl_27_2	Cla_18_1	Cla_18_2	Cocl_6_1	Cocl_6_2	Cocl_10_1	Cocl_10_2	Cla_3_1	Cla_3_2	Cocl_52_1	Cocl_52_2	Cocl_49_1	Cocl_49_2	Cocl_18_1	Cocl_18_2	BFRO_18_1	BFRO_18_2	Cla_6_1	Cla_6_2	Cla_9_1	Cla_9_2	Cla_15_1	Cla_15_2	Cla_17_1	Cla_17_2	Cla_12_1	Cla_12_2	Cla_1_1	Cla_1_2	CONSENSUS ID	Ecomorph
LAN001	149	149	232	236	186	186	288	292	137	141	262	266	278	298	-9	-9	174	174	151	157	198	198	207	279	160	168	159	171	153	177	191	215	166	182	L	P	Pelagic
LAN003	149	149	232	236	186	188	288	288	133	141	266	266	286	290	120	120	174	174	151	157	-9	-9	183	211	-9	-9	159	167	117	117	123	211	170	178	P	L	Littoral
LAN004	149	149	236	244	186	186	288	288	137	141	262	266	270	286	120	132	170	174	151	157	198	200	231	231	160	192	159	163	105	129	227	251	170	174	P	D	Profondal
LAN005	149	149	220	236	186	186	276	292	141	141	262	266	266	270	116	144	174	176	151	151	198	198	231	283	132	160	159	159	189	189	131	219	186	230	P
LAN008	149	149	232	236	186	186	288	288	125	133	262	264	270	270	132	136	166	170	151	151	194	198	211	211	168	188	159	159	85	105	167	183	170	174	P
LAN009	149	149	240	256	186	186	288	312	133	137	262	262	270	290	120	142	166	166	151	157	190	198	211	211	-9	-9	159	163	85	85	207	219	174	206	P
LAN010	149	151	236	240	186	186	288	288	125	137	264	266	282	310	120	120	176	182	151	151	198	200	199	211	132	132	159	167	137	137	163	191	170	182	P
LAN013	149	149	240	252	186	186	288	288	137	137	262	264	270	270	120	134	174	176	151	151	192	198	183	211	168	168	159	159	121	145	143	167	178	182	P
LAN014	149	151	236	244	184	186	288	288	141	141	264	264	278	286	130	134	174	174	151	157	198	198	183	275	168	168	159	159	121	165	203	203	206	238	P
LAN015	149	149	216	236	186	186	288	288	141	141	262	266	270	290	130	136	170	176	151	151	192	192	211	211	-9	-9	159	163	125	125	131	211	170	182	L
LAN016	149	149	220	236	186	186	276	288	137	139	262	264	270	290	118	132	170	174	151	151	192	198	195	211	168	188	159	163	165	165	-9	139	182	234	P
LAN017	149	149	236	248	186	186	288	288	133	141	262	262	286	290	134	144	170	182	151	157	198	198	183	211	132	192	159	159	137	193	167	215	158	182	P
LAN018	149	149	220	240	180	186	288	288	125	141	264	266	266	278	122	166	166	166	151	151	198	204	211	283	192	192	159	159	153	157	139	219	170	178	P
LAN019	149	149	236	260	186	186	288	308	133	141	262	266	270	314	120	134	174	184	151	157	198	200	183	183	132	132	159	163	105	137	183	211	178	182	P
LAN020	149	149	232	236	180	186	288	288	133	143	262	266	290	314	120	132	170	176	151	151	190	198	199	211	132	132	159	159	145	197	191	211	166	182	P
LAN021	149	149	236	240	186	186	288	288	125	129	262	264	270	310	124	132	166	174	151	151	194	194	227	279	132	188	163	163	141	209	167	227	182	182	P
LAN022	149	151	236	236	186	186	288	288	125	139	262	266	290	290	124	142	170	174	151	157	198	198	183	251	156	200	163	167	129	137	139	187	170	182	P
LAN025	149	151	236	236	186	186	288	288	137	137	262	264	270	270	132	132	176	176	151	157	198	200	211	227	132	192	159	167	121	185	135	215	182	182	P
LAN026	149	149	236	248	186	186	288	288	137	141	262	264	270	270	132	132	166	174	151	151	190	198	183	227	168	168	159	167	161	205	-9	-9	178	182	P
LAN027	149	149	236	236	186	186	288	312	137	137	262	264	-9	-9	120	136	174	178	151	157	198	198	211	211	168	168	159	171	121	145	131	207	170	214	P
LAN029	149	149	236	240	186	186	288	288	137	141	262	262	270	286	-9	-9	170	174	151	157	194	198	227	255	-9	-9	159	-9	85	157	131	135	170	230	P
LAN030	149	149	-9	-9	186	186	-9	-9	-9	-9	-9	-9	-9	-9	-9	-9	166	178	151	157	190	190	-9	-9	-9	-9	-9	-9	-9	-9	131	131	174	174	P
LAN031	149	151	232	236	186	186	288	324	125	141	262	262	-9	-9	120	132	166	170	151	157	-9	-9	-9	-9	172	188	159	167	157	157	131	191	162	-9	P
LAN033	149	149	220	240	186	186	288	288	137	143	262	262	-9	-9	-9	-9	174	176	151	157	190	194	215	215	132	160	159	171	137	137	219	219	170	178	P
LAN034	149	149	232	232	186	186	-9	-9	125	125	-9	-9	-9	-9	-9	120	176	176	151	151	190	196	-9	-9	-9	-9	-9	-9	85	85	-9	-9	166	182	P
LAN035	149	151	-9	-9	186	186	288	288	129	141	264	264	-9	-9	120	134	166	166	151	-9	190	194	-9	-9	168	168	159	159	85	137	123	183	210	-9	P
LAN038	149	149	236	240	186	186	288	288	137	141	262	264	270	290	120	134	174	176	151	157	200	200	211	211	196	196	159	179	109	125	-9	191	170	238	P
LAN039	149	151	236	240	186	186	288	288	137	137	262	266	270	270	132	132	174	174	151	157	190	198	227	255	168	176	159	167	85	141	175	203	170	178	P
LAN040	149	149	236	236	186	186	288	288	133	-9	-9	-9	-9	-9	104	120	174	174	151	151	198	198	211	219	-9	-9	159	167	121	137	135	187	178	182	P
LAN041	149	149	216	236	186	186	288	288	141	143	262	262	270	290	124	134	174	174	151	151	194	198	183	199	156	168	159	167	89	101	127	167	166	226	P
LAN042	149	149	236	236	186	186	276	288	133	133	264	264	298	298	-9	-9	-9	-9	-9	-9	-9	-9	231	231	176	180	-9	-9	85	157	199	199	158	182	D
LAN043	149	151	240	260	180	186	288	292	137	137	262	264	270	290	-9	-9	-9	-9	-9	-9	-9	-9	183	211	132	168	159	159	137	165	211	231	182	182	L
LAN044	149	149	240	240	-9	-9	-9	-9	137	141	262	266	270	290	-9	-9	-9	-9	-9	-9	-9	-9	227	275	168	172	-9	-9	121	137	203	211	158	182	L
LAN045	149	149	236	240	186	188	288	288	129	139	262	262	298	298	120	120	170	174	151	151	-9	-9	260	260	132	188	159	159	105	157	211	215	182	182	D
LAN046	149	149	240	260	180	186	288	288	133	137	262	264	290	294	120	136	174	174	151	151	198	198	211	275	132	168	159	159	157	161	-9	203	166	182	L
LAN047	149	149	-9	-9	186	186	-9	-9	137	137	-9	-9	-9	-9	-9	-9	-9	-9	151	151	-9	-9	-9	-9	-9	188	159	-9	105	105	203	211	174	206	L
LAN048	-9	-9	236	236	184	186	-9	-9	125	125	-9	-9	-9	-9	120	120	170	174	151	151	190	192	211	271	132	160	159	163	-9	-9	139	191	182	-9	L
LAN049	149	149	236	236	186	186	288	292	141	141	264	264	-9	-9	-9	-9	-9	-9	151	151	-9	-9	-9	-9	132	160	159	163	137	-9	-9	211	166	182	L
LAN050	149	149	220	244	186	188	288	288	125	139	262	262	286	286	120	120	166	174	151	151	194	200	195	231	132	184	159	159	89	157	211	211	158	158	D
LAN052	149	149	236	236	186	186	312	312	141	143	264	264	270	-9	120	134	174	178	151	157	198	198	211	211	160	192	167	171	157	197	131	183	170	206	P
LAN053	149	149	236	236	186	186	288	292	139	141	262	262	270	-9	120	120	174	174	151	151	192	198	195	211	132	160	159	167	105	105	191	195	182	186	L
LAN058	139	151	-9	-9	186	188	288	288	129	129	262	262	270	-9	132	132	174	190	151	157	198	198	183	183	132	132	167	167	149	149	167	167	170	182	P
LAN059	149	149	232	240	186	186	288	308	139	147	262	264	270	290	136	136	174	178	151	157	198	198	211	271	164	168	159	167	105	109	219	227	170	170	L
LAN060	149	149	220	236	186	186	288	288	137	141	264	266	274	290	104	120	166	170	151	151	198	198	275	279	132	192	163	163	109	153	123	247	178	178	L
LAN061	149	149	232	240	186	186	288	288	133	141	262	266	290	298	120	120	166	174	151	151	198	204	183	231	168	168	159	159	161	161	215	215	158	182	L
LAN062	149	149	236	240	186	188	288	320	133	141	262	262	270	286	-9	-9	-9	-9	-9	-9	-9	-9	279	283	168	188	159	167	153	157	207	211	178	186	L
LAN063	149	149	232	232	186	186	288	288	139	141	262	264	286	298	120	120	174	174	157	157	200	200	207	231	168	172	159	159	157	157	199	211	158	158	D
LAN064	149	149	236	240	186	186	288	292	137	137	262	262	290	290	136	166	174	174	151	157	198	198	271	275	164	168	159	159	105	109	131	219	182	206	L
LAN065	149	149	236	240	186	186	288	292	141	143	262	266	290	294	120	136	170	174	151	157	192	198	211	275	192	200	163	163	161	161	-9	207	166	170	L
LAN066	149	149	236	236	186	186	288	288	125	137	262	264	274	286	-9	-9	-9	-9	151	151	-9	-9	231	271	132	168	155	163	121	157	207	243	178	210	L
LAN067	149	149	236	240	186	186	288	288	125	137	-9	-9	-9	-9	120	-9	-9	-9	151	151	186	186	-9	-9	132	168	159	163	-9	-9	123	139	170	178	L
LAN069	149	149	220	236	180	186	288	288	137	141	262	264	270	294	136	142	166	176	151	151	194	200	183	211	168	188	159	159	173	185	143	207	170	234	P
LAN070	149	149	240	240	186	186	288	288	125	143	-9	-9	-9	-9	130	150	170	174	151	151	198	198	211	275	160	160	171	171	137	137	167	203	170	206	L
LAN071	149	149	236	236	186	186	284	288	137	137	262	264	286	290	124	136	174	174	151	157	198	198	207	215	168	188	159	163	105	205	203	219	170	182	L
LAN072	149	149	240	260	186	186	288	288	137	141	262	266	290	294	120	134	174	176	151	157	192	198	271	283	132	168	159	167	157	157	219	227	166	182	L
LAN073	141	149	236	236	186	186	288	288	139	139	262	266	290	314	120	120	174	178	151	157	198	198	271	283	172	172	159	163	125	153	123	195	162	178	L
LAN074	149	149	236	240	186	186	288	288	125	139	262	266	286	302	-9	-9	-9	-9	151	151	-9	-9	271	279	168	168	159	159	105	161	131	211	178	210	L
LAN086	149	149	220	236	180	180	288	-9	137	141	266	266	290	294	120	120	174	174	151	157	198	200	207	231	168	192	159	171	153	157	199	227	162	166	L
LAN087	149	151	236	236	186	186	292	292	137	139	262	262	290	290	120	120	170	170	151	151	192	204	231	271	132	168	159	159	105	153	-9	-9	158	170	L
LAN088	141	149	220	236	186	186	288	288	137	141	262	264	290	306	120	132	174	178	151	157	198	198	275	279	192	192	159	159	105	161	123	219	178	186	L
LAN089	141	149	240	240	186	186	288	292	137	141	262	262	278	286	120	136	166	170	151	151	198	204	183	211	168	168	159	159	165	165	131	191	182	186	L
LAN090	149	149	236	240	186	186	288	-9	137	137	262	262	270	294	-9	-9	-9	-9	-9	-9	-9	-9	183	279	168	192	159	159	105	161	123	219	166	186	L
LAN091	141	149	220	240	186	186	288	288	141	141	262	264	294	294	124	146	174	176	151	151	192	200	271	271	160	188	163	171	153	157	123	191	158	182	L
LAN092	141	151	232	240	186	186	288	288	137	139	264	266	270	282	136	146	170	176	151	157	192	198	231	255	168	168	159	167	105	105	211	219	178	182	L
LAN093	149	149	232	236	186	186	288	288	137	141	266	266	286	286	120	136	164	174	151	151	192	198	211	275	160	204	159	159	157	157	219	231	166	182	L
LAN094	149	149	220	240	186	186	284	288	125	125	262	266	270	286	120	132	174	178	151	151	192	192	211	271	176	204	159	159	105	157	215	227	186	186	L
LAN095	149	149	232	236	-9	-9	-9	-9	125	133	264	266	286	306	120	174	166	176	151	157	192	204	195	267	168	168	159	171	105	105	211	219	170	206	L
LAN096	149	149	236	240	180	186	288	288	137	141	262	266	270	270	120	120	166	166	151	151	192	192	211	227	168	196	171	171	105	121	195	203	166	182	L
LAN097	149	149	236	236	186	186	284	288	139	141	262	266	282	286	-9	-9	-9	-9	151	151	-9	-9	227	275	168	168	159	159	137	173	131	195	178	182	L
LAN098	149	149	232	240	-9	-9	-9	-9	137	141	266	266	306	314	120	132	166	174	151	157	198	198	183	211	160	168	159	159	105	209	215	263	158	170	L
LAN099	149	149	236	240	184	186	288	312	137	141	262	266	270	270	136	142	170	174	151	157	198	200	211	279	160	168	159	159	153	157	195	219	170	182	L
LAN102	149	151	220	240	186	186	276	288	137	137	262	262	270	290	132	142	166	174	151	157	198	198	195	203	132	160	163	171	105	109	131	195	178	182	L
LAN103	149	149	220	220	180	186	288	288	141	141	262	266	290	314	120	120	170	174	151	157	198	198	183	275	168	176	159	171	105	165	195	227	158	182	L
LAN104	149	149	236	236	186	186	284	312	137	141	266	266	270	290	-9	-9	-9	-9	-9	-9	-9	-9	195	271	160	192	155	171	109	157	131	211	182	206	L
LAN105	141	149	220	220	186	186	288	288	125	141	264	266	270	274	120	120	174	176	151	151	198	198	183	211	160	192	159	163	157	157	211	219	182	186	L
LAN111	149	149	220	220	186	186	288	288	133	141	264	264	286	290	120	120	166	166	151	151	200	200	275	275	168	176	167	167	157	157	-9	211	182	182	D
LAN113	149	149	220	248	180	186	288	288	133	141	262	266	270	274	120	174	170	176	151	151	198	198	227	271	132	188	159	163	117	173	143	207	182	206	L
LAN114	149	149	220	236	186	186	284	288	125	125	262	266	270	294	120	132	174	176	151	157	198	198	211	231	168	192	167	167	109	153	215	227	166	178	L
LAN115	149	149	240	240	186	186	288	288	125	125	262	266	266	270	120	120	174	176	151	151	192	198	211	283	160	168	159	167	145	153	167	195	182	186	L
LAN116	149	149	236	240	186	186	288	288	137	137	262	262	270	314	120	120	166	166	151	151	198	198	183	207	160	168	159	159	165	165	211	227	158	206	L
LAN117	149	149	236	240	186	186	288	288	125	125	262	262	270	286	134	134	174	174	151	157	192	198	203	279	160	192	159	163	85	133	191	207	170	178	L
LAN119	141	149	236	240	186	186	288	292	125	141	262	264	290	306	-9	-9	-9	-9	-9	-9	-9	-9	183	207	188	188	159	159	137	153	195	215	158	182	L
LAN121	149	149	220	236	-9	-9	-9	-9	133	141	262	262	286	294	120	174	174	178	151	151	192	198	183	275	168	192	159	159	137	137	203	227	182	206	L
LAN122	149	149	236	260	186	186	284	292	137	137	262	266	274	290	120	120	166	176	151	157	192	198	183	279	-9	-9	159	159	105	121	207	211	170	182	L
LAN123	149	149	220	240	186	186	288	292	133	137	262	262	270	302	118	136	170	176	151	151	192	192	195	211	168	188	159	171	105	153	211	227	174	186	L
LAN130	149	149	220	232	186	186	288	288	139	139	262	262	286	290	-9	-9	-9	-9	157	159	-9	-9	211	231	176	196	159	159	85	121	-9	211	158	158	D
LAN131	149	149	220	236	186	186	288	288	125	137	266	266	270	290	136	142	170	176	157	157	192	198	263	271	168	188	159	163	85	157	167	211	174	230	L
LAN132	149	149	236	248	186	186	288	-9	137	137	262	262	286	290	138	142	174	174	151	151	198	198	183	275	168	168	159	171	105	121	211	227	178	182	L
LAN133	149	149	236	240	186	186	288	288	125	141	262	264	270	314	132	142	166	176	151	151	198	198	231	275	160	172	159	171	125	173	167	219	174	182	L
LAN134	141	151	240	240	184	186	288	292	133	137	264	266	290	306	120	120	174	174	151	157	192	198	183	211	132	168	155	163	133	137	-9	207	166	170	L
LAN135	141	149	220	240	186	186	288	288	133	133	262	266	290	294	132	140	174	178	151	151	194	198	231	275	132	168	159	159	105	161	-9	-9	170	170	L

## Sheet: SUO_final
FISH_CODE	Cocl_4_1	Cocl_4_2	Cla_13_1	Cla_13_2	Cocl_27_1	Cocl_27_2	Cla_18_1	Cla_18_2	Cocl_6_1	Cocl_6_2	Cocl_10_1	Cocl_10_2	Cla_3_1	Cla_3_2	Cocl_52_1	Cocl_52_2	Cocl_49_1	Cocl_49_2	Cocl_18_1	Cocl_18_2	BFRO_18_1	BFRO_18_2	Cla_6_1	Cla_6_2	Cla_9_1	Cla_9_2	Cla_15_1	Cla_15_2	Cla_17_1	Cla_17_2	Cla_12_1	Cla_12_2	Cla_1_1	Cla_1_2	CONSENSUS ID	Ecomorph
SUO001	149	149	240	240	186	186	312	312	141	141	264	264	270	270	120	140	174	174	151	151	198	198	183	223	160	160	159	171	157	161	207	211	170	170	L	P	Pelagic
SUO002	149	149	236	240	186	186	312	312	141	141	264	264	270	274	120	140	166	170	151	151	198	198	183	223	192	196	159	163	157	161	207	207	170	182	L	L	Littoral
SUO003	149	149	228	240	186	186	288	312	141	141	264	264	270	270	-9	-9	-9	-9	-9	-9	-9	-9	203	203	132	160	171	175	125	153	203	207	182	182	L	D	Profondal
SUO004	149	149	216	220	186	186	288	288	141	141	264	264	270	270	-9	-9	-9	-9	-9	-9	-9	-9	-9	-9	132	132	163	171	161	161	207	211	170	170	L
SUO005	149	149	240	240	186	186	288	288	141	141	264	264	270	270	136	140	170	174	151	151	198	198	183	183	132	164	159	159	157	157	207	211	170	182	L
SUO006	149	149	240	244	186	186	288	312	141	141	262	264	270	270	120	140	170	174	151	157	198	198	203	223	132	132	159	175	157	161	203	203	170	170	L
SUO009	149	149	240	240	186	186	288	288	141	141	264	264	270	290	-9	-9	-9	-9	-9	-9	-9	-9	203	223	-9	-9	159	159	125	157	207	211	182	182	L
SUO011	149	149	240	244	184	186	288	312	141	141	264	264	270	290	120	120	170	170	151	151	198	198	203	223	160	192	159	159	153	153	207	207	170	174	L
SUO012	149	149	220	240	184	186	288	288	141	145	264	264	270	270	120	140	170	170	151	151	198	198	203	203	168	176	159	159	157	161	199	211	170	174	L
SUO016	149	149	240	244	186	186	288	312	141	141	262	264	270	270	120	140	170	174	151	151	198	198	203	231	132	160	175	175	157	157	207	211	170	182	L
SUO019	149	149	240	240	186	186	312	312	141	141	264	266	270	290	120	120	170	170	151	151	198	198	183	203	132	160	159	163	121	157	207	215	170	174	L
SUO020	149	149	-9	240	186	186	288	312	141	141	262	264	270	270	120	140	170	170	151	151	198	198	-9	-9	160	160	175	175	161	161	139	219	174	182	L
SUO022	149	149	236	240	186	186	288	312	141	141	264	264	270	270	120	-9	166	174	151	151	198	198	203	231	132	188	163	171	157	161	207	211	170	182	L
SUO023	149	149	240	240	186	186	288	288	141	141	264	266	-9	-9	120	140	174	174	151	151	198	198	203	223	160	188	175	175	161	165	207	207	170	170	L
SUO027	149	149	232	240	186	186	288	312	141	141	264	264	270	274	120	120	170	174	151	151	198	198	203	227	132	132	159	159	121	157	199	215	170	210	L
SUO030	149	149	240	240	186	186	312	312	125	141	262	266	290	290	-9	-9	170	174	151	151	-9	-9	203	203	132	132	163	163	-9	-9	207	207	170	170	P
SUO031	149	149	240	240	186	186	288	312	141	141	264	264	270	290	120	140	170	174	151	151	198	198	183	207	164	172	175	175	157	161	199	211	170	182	L
SUO034	149	149	220	232	186	186	312	312	141	141	262	264	266	270	140	140	166	174	151	151	198	198	203	203	132	-9	159	163	125	153	123	227	170	182	P
SUO035	149	149	240	240	186	186	316	316	125	125	262	266	266	270	-9	-9	174	174	151	151	198	198	203	203	176	200	163	163	161	161	211	211	170	182	P
SUO036	149	149	240	240	186	186	312	312	125	141	264	264	290	294	120	140	174	174	151	151	198	198	203	207	132	160	163	163	149	153	207	207	170	170	P
SUO037	149	149	220	232	186	186	288	288	125	141	264	264	270	274	120	140	174	174	151	157	198	198	203	203	-9	176	163	163	157	-9	203	211	170	170	P
SUO038	149	149	220	232	186	186	312	312	141	141	264	264	-9	-9	-9	-9	174	174	151	151	-9	-9	-9	-9	132	196	163	163	157	157	207	211	170	182	P
SUO041	149	149	236	240	186	186	312	312	125	141	262	266	-9	-9	-9	-9	170	174	151	151	198	198	203	203	132	132	163	163	157	161	207	211	170	170	P
SUO043	149	149	236	240	186	186	312	312	141	141	262	264	-9	-9	140	140	166	174	151	151	198	198	203	203	132	176	159	159	161	165	207	207	170	170	P
SUO047	149	149	240	240	186	186	288	288	125	141	264	266	270	290	140	140	170	174	151	151	198	198	-9	-9	132	188	159	163	157	165	207	211	170	170	P
SUO048	149	149	220	240	186	186	288	288	125	141	264	264	270	290	140	144	170	170	151	151	198	198	203	203	132	132	163	171	153	157	215	219	170	170	P
SUO049	149	149	240	244	186	186	288	312	125	141	264	264	270	-9	120	140	170	174	151	151	198	198	203	203	176	196	159	163	129	129	203	215	170	170	P
SUO053	149	149	236	240	186	186	312	312	125	141	264	266	-9	-9	-9	-9	174	184	151	157	198	198	203	203	176	176	163	163	153	157	207	215	170	170	P
SUO056	149	149	240	240	186	186	288	288	-9	-9	-9	-9	-9	-9	-9	-9	176	184	151	151	-9	-9	203	203	132	132	159	167	157	157	-9	-9	170	182	P
SUO058	149	149	240	240	186	186	316	316	141	141	266	266	-9	-9	-9	-9	-9	-9	151	157	-9	-9	203	203	132	176	163	167	165	165	211	211	170	182	P
SUO059	149	149	240	240	186	186	288	312	125	125	264	264	270	270	124	142	174	174	151	151	198	198	203	203	132	160	159	163	-9	-9	-9	-9	-9	-9	P
SUO060	149	149	240	240	186	186	288	312	141	141	262	266	270	290	120	140	170	170	151	151	198	198	183	183	160	160	175	175	153	161	207	219	170	182	L
SUO061	149	149	236	240	186	186	288	312	141	145	264	264	270	270	140	142	166	170	151	151	198	198	203	207	160	160	159	171	-9	-9	-9	-9	-9	-9	L
SUO066	149	149	220	240	186	186	288	312	123	125	262	266	-9	-9	-9	-9	170	174	151	151	198	198	203	203	132	196	163	163	157	161	139	207	170	174	P
SUO067	149	149	224	240	-9	-9	-9	-9	-9	-9	-9	-9	-9	-9	-9	-9	-9	-9	151	151	-9	-9	203	203	132	132	163	163	117	117	139	203	170	182	P
SUO068	149	149	240	244	186	186	288	312	141	141	264	266	270	-9	140	140	170	174	151	151	198	198	203	203	132	160	159	159	145	157	207	207	170	170	P
SUO073	149	149	220	240	186	186	288	312	141	141	264	264	270	-9	140	148	174	174	151	151	198	198	183	203	160	176	163	163	153	161	203	215	170	170	P
SUO075	149	149	232	240	186	186	288	288	141	141	264	264	274	290	120	120	170	174	151	151	198	198	203	203	132	160	-9	175	157	157	211	211	170	182	L
SUO076	149	149	232	240	186	186	288	312	141	141	262	266	270	270	120	140	170	174	151	151	198	198	203	223	132	176	159	175	-9	-9	-9	-9	-9	-9	L
SUO077	149	149	232	232	186	186	312	312	141	141	264	266	270	270	120	140	170	174	151	157	198	198	203	207	132	132	163	175	157	157	207	207	170	202	L
SUO078	149	149	220	240	186	186	288	312	141	141	264	264	270	270	120	120	174	174	151	151	-9	-9	203	203	-9	200	171	171	-9	-9	207	207	170	170	L
SUO079	149	149	236	244	186	186	288	312	141	141	264	264	270	270	120	140	170	174	151	157	198	198	203	223	160	192	159	159	157	157	203	211	170	210	L
SUO080	149	149	240	240	184	186	288	312	141	141	264	264	270	270	120	140	170	174	151	151	198	198	203	223	200	200	163	175	161	161	207	207	170	210	L
SUO081	149	149	232	240	186	186	288	312	141	141	262	266	270	290	120	120	170	174	151	151	198	198	183	203	132	160	159	159	153	161	207	211	182	210	L
SUO082	149	149	240	240	186	186	288	312	141	141	264	264	270	270	120	140	170	174	151	151	198	198	183	203	132	160	163	175	153	157	207	207	170	182	L
SUO083	149	149	240	240	186	186	288	312	141	141	264	264	270	270	140	140	174	174	151	151	198	198	183	223	132	164	159	163	-9	-9	-9	-9	-9	-9	L
SUO084	149	149	240	244	186	186	288	312	141	141	-9	-9	270	270	120	140	164	170	151	157	198	198	203	203	160	160	159	159	157	161	211	211	170	186	L
SUO085	149	149	220	232	186	186	312	316	141	141	264	264	270	290	140	140	174	174	151	151	198	198	203	223	132	196	163	163	149	157	211	219	170	170	L
SUO086	149	149	232	240	186	186	288	312	141	141	264	-9	270	-9	120	140	170	174	151	157	198	198	203	223	160	200	159	163	121	121	-9	-9	170	182	L
SUO087	149	149	240	240	186	186	288	288	141	141	262	264	270	290	120	140	164	166	151	151	198	198	203	227	132	200	159	159	121	161	211	215	170	182	L
SUO088	149	149	244	244	186	186	288	312	141	141	262	264	270	270	120	140	170	170	151	151	198	198	203	203	160	192	171	175	157	157	211	211	170	182	L
SUO089	149	149	232	240	186	186	288	312	125	141	262	264	270	270	120	140	174	174	151	151	198	198	203	207	132	132	163	163	-9	-9	-9	-9	-9	-9	P
SUO090	149	149	232	240	186	186	312	312	125	141	264	264	270	290	140	140	170	174	151	157	198	198	203	203	132	132	159	163	161	165	211	211	170	170	P
SUO091	149	149	220	232	186	186	288	312	141	141	262	262	266	290	140	140	170	170	151	151	198	198	199	203	132	132	163	163	157	157	139	219	170	170	P
SUO092	149	149	240	240	186	186	288	312	125	141	264	264	270	-9	140	140	174	174	151	151	198	198	203	203	132	176	163	163	153	157	207	207	170	170	P
SUO093	149	149	240	240	186	186	312	312	141	141	262	262	270	-9	116	140	174	174	151	151	198	198	203	203	132	160	163	163	157	165	211	215	170	170	P
SUO094	149	149	232	240	186	186	312	312	125	125	262	266	270	314	124	140	174	174	151	157	198	198	199	203	132	132	163	163	157	165	207	211	170	170	P
SUO095	149	149	240	244	186	186	288	312	125	125	264	264	270	314	122	140	170	170	151	151	198	198	203	203	132	180	159	163	157	161	207	207	170	170	P
SUO096	149	149	240	240	186	186	312	312	125	141	264	264	270	290	140	140	174	174	151	157	198	198	203	203	132	160	163	163	153	157	211	211	170	170	P
SUO097	149	149	240	240	186	186	312	312	125	125	264	264	270	290	140	140	174	174	151	151	198	198	203	203	-9	160	163	163	161	161	207	215	170	182	P
SUO098	149	149	232	240	186	186	288	288	125	141	262	264	290	314	140	140	170	174	151	157	198	198	203	203	160	160	155	163	145	157	203	207	170	182	P
SUO099	149	149	240	240	186	186	312	312	141	141	264	264	270	270	120	140	170	170	151	151	194	198	183	203	132	160	159	159	157	161	207	211	170	182	L
SUO100	149	149	240	240	186	186	312	312	141	141	264	266	270	290	120	140	166	170	151	151	198	198	203	203	160	176	159	159	157	161	139	219	170	182	L
SUO101	149	149	232	240	186	186	288	288	141	141	264	264	270	270	120	120	174	174	151	151	198	198	223	223	132	176	159	159	149	161	207	211	170	182	L
SUO102	149	149	240	240	186	186	288	312	125	125	264	264	270	290	140	140	174	174	151	151	198	198	203	203	132	196	163	163	-9	-9	-9	-9	-9	-9	P
SUO103	149	149	232	244	186	186	288	312	141	141	264	264	290	290	120	120	170	170	151	151	198	198	203	207	132	164	159	163	-9	-9	-9	-9	-9	-9	L
SUO104	149	149	236	244	186	186	288	312	141	141	264	264	270	270	120	120	166	174	151	157	198	198	203	203	132	188	159	171	161	161	207	211	182	182	L
SUO105	149	149	240	244	186	186	288	312	141	141	264	266	270	270	120	140	170	174	151	151	198	198	183	203	132	200	159	175	-9	-9	-9	-9	-9	-9	L
SUO106	149	149	232	240	186	186	288	288	125	141	264	264	270	270	120	120	170	174	151	151	198	198	223	223	160	176	159	167	153	157	207	211	170	182	L
SUO107	149	149	240	244	186	186	288	288	141	141	264	266	270	290	120	146	166	170	151	157	198	198	207	223	196	200	159	159	157	157	207	207	170	178	L
SUO108	149	149	240	-9	186	186	288	312	141	141	-9	-9	-9	-9	140	140	166	170	151	151	198	198	203	223	132	164	159	159	-9	-9	-9	-9	-9	-9	L
SUO109	149	149	220	240	186	186	288	312	125	141	264	264	270	270	118	120	174	174	151	151	198	198	223	223	160	160	159	167	121	157	211	211	170	182	L
SUO110	149	149	232	240	186	186	312	312	141	145	264	264	270	270	120	120	170	174	151	151	198	198	183	203	160	196	163	163	161	161	203	203	182	186	L
SUO111	149	149	244	244	186	186	312	312	141	141	262	264	274	274	120	140	166	174	151	151	194	198	183	231	160	176	163	175	157	161	203	207	170	178	L
SUO112	149	149	232	244	186	186	288	288	141	141	264	264	270	270	138	140	170	174	151	151	198	198	183	203	132	176	159	159	-9	-9	-9	-9	-9	-9	L
SUO113	149	149	232	232	186	186	288	312	141	141	264	264	270	290	120	140	174	174	151	151	198	198	203	223	-9	-9	-9	-9	-9	-9	-9	-9	-9	-9	L
SUO114	149	149	240	244	186	186	312	312	141	141	264	264	270	-9	120	120	174	174	151	151	198	198	183	203	160	160	159	159	121	157	211	215	170	182	L
SUO115	149	149	240	240	186	186	312	312	141	141	264	264	270	270	140	140	166	170	151	151	198	198	203	223	160	200	159	163	157	161	203	207	170	174	L
SUO116	149	151	232	240	186	186	288	288	141	141	262	264	270	294	140	140	170	174	151	151	198	198	203	203	160	160	159	159	157	177	199	207	162	174	L
SUO117	149	149	240	240	186	186	288	312	141	141	-9	-9	-9	-9	120	120	170	170	151	151	-9	-9	203	223	132	176	159	163	153	157	207	223	174	182	L
SUO118	149	149	240	240	186	186	288	312	141	141	264	264	270	290	120	140	170	170	151	151	198	198	203	203	132	160	159	175	153	161	207	211	170	178	L
SUO119	149	149	240	240	186	186	288	312	139	141	262	262	270	290	120	136	166	174	151	157	198	198	267	267	160	168	159	167	-9	-9	-9	-9	-9	-9	L
SUO120	149	149	216	240	186	186	288	288	141	141	262	264	270	270	120	120	170	174	151	151	198	198	183	183	132	132	159	159	157	157	207	207	170	182	L
SUO121	149	149	232	240	186	186	288	288	125	141	264	264	270	270	140	140	170	174	151	151	198	198	203	223	132	196	159	167	157	157	195	207	162	170	L
SUO122	149	149	240	244	186	186	288	312	141	141	262	264	290	290	120	140	166	174	151	151	198	198	183	203	172	176	159	175	153	161	203	207	170	182	L
SUO124	149	149	236	240	186	186	288	312	125	141	264	264	270	270	120	120	174	174	151	151	198	198	203	203	132	176	163	163	121	121	203	207	170	170	L
SUO125	149	149	240	240	186	186	312	312	141	141	264	264	270	314	120	150	166	170	151	151	198	198	183	223	160	200	159	175	161	161	207	211	170	170	L
SUO126	149	149	236	240	186	186	288	312	141	141	264	264	270	290	120	140	174	174	151	151	198	198	183	183	188	200	159	171	153	157	207	207	174	182	L
SUO127	149	149	240	240	184	186	288	312	141	141	264	264	270	270	120	140	170	170	151	151	198	198	203	203	192	200	159	175	-9	-9	-9	-9	-9	-9	L
